# Supplementary material for: Chronology of critical events in neonatal rat ventricular myocytes occurring during reperfusion after simulated ischemia
Source: PLoS One. 2019 Feb 7;14(2):e0212076. doi: 10.1371/journal.pone.0212076 (PMC6366697; doi:10.1371/journal.pone.0212076)
Supplement: S1 Dataset — (XLSX) [file pone.0212076.s007.xlsx]

## Sheet: C1
	Fluo4					Lar-GECO					MV633
	Area	Mean	StDev			Area	Mean	StDev			Area	Mean	StDev
	737.195	4.773	7.257			737.195	8.545	5.406			737.195	40.107	22.489
	737.195	4.633	7.227			737.195	8.689	5.775			737.195	41.402	23.464
	737.195	4.406	6.863			737.195	8.185	5.278			737.195	40.687	23.302
	737.195	8.094	9.19			737.195	7.871	5.124			737.195	39.091	21.714
	737.195	4.441	6.942			737.195	7.916	5.29			737.195	39.017	21.361
	737.195	4.843	7.21			737.195	7.587	5.047			737.195	38.054	20.342
	737.195	7.64	9.517			737.195	7.661	5.2			737.195	37.549	18.851
	737.195	4.196	7.216			737.195	8.15	5.177			737.195	38.6	18.864
	737.195	3.916	6.351			737.195	7.874	5.107			737.195	37.647	18.794
Anoxia	737.195	3.706	6.448			737.195	7.192	4.661			737.195	33.733	16.546
	737.195	4.86	7.137			737.195	5.713	3.788			737.195	34.068	14.646
	737.195	5.245	7.184			737.195	5.713	3.836			737.195	35.091	14.397
	737.195	5.507	7.643			737.195	4.713	3.294			737.195	30.385	12.908
	737.195	6.101	8.557			737.195	4.497	3.255			737.195	27.869	11.799
	737.195	6.958	8.587			737.195	4.65	3.391			737.195	28.091	11.612
	737.195	6.608	8.476			737.195	4.573	3.38			737.195	24.362	9.998
	737.195	6.521	8.241			737.195	4.255	3.196			737.195	24.381	10.554
	737.195	6.818	8.976			737.195	4.192	3.35			737.195	21.327	8.857
	737.195	7.448	9.118			737.195	4.164	3.092			737.195	20.806	8.792
	737.195	8.112	9.241			737.195	4.038	3.035			737.195	19.061	7.639
	737.195	8.217	9.449			737.195	3.99	3.124			737.195	18.005	7.079
	737.195	7.15	9.02			737.195	3.462	2.851			737.195	16.231	6.436
	737.195	7.448	8.924			737.195	3.262	2.857			737.195	15.652	6.116
	737.195	5.997	8.425			737.195	2.871	2.561			737.195	13.379	5.091
	737.195	7.448	9.002			737.195	3.252	2.683			737.195	14.671	5.725
	737.195	7.255	8.955			737.195	3.196	2.78			737.195	13.932	5.46
	737.195	7.745	9.706			737.195	3.269	2.621			737.195	13.719	5.1
	737.195	7.43	9.123			737.195	3.063	2.58			737.195	12.941	5.245
	737.195	9.755	13.545			737.195	3.021	2.687			737.195	13.173	6.234
	737.195	9.668	13.459			737.195	2.587	2.359			737.195	11.033	5.041
	737.195	9.441	13.536			737.195	2.594	2.419			737.195	10.509	4.835
	737.195	12.675	15.936			737.195	3.028	2.726			737.195	10.54	4.732
	737.195	13.217	15.404			737.195	2.717	2.53			737.195	8.731	3.88
	737.195	12.378	15.34			737.195	2.591	2.378			737.195	7.872	3.344
	737.195	11.259	13.986			737.195	2.538	2.464			737.195	7.6	3.16
	737.195	10.769	13.396			737.195	2.259	2.247			737.195	6.953	3.129
	737.195	10	13.74			737.195	2.224	2.158			737.195	6.995	2.88
	737.195	10.734	13.936			737.195	2.692	2.479			737.195	6.617	2.73
	737.195	10.717	13.855			737.195	2.734	2.695			737.195	6.278	2.689
Reoxy	737.195	10.14	13.02			737.195	2.406	2.196			737.195	6.035	2.438
0.5	737.195	9.983	12.865			737.195	3.287	2.765			737.195	6.677	2.756
1.5	737.195	8.689	11.934			737.195	3.252	2.826			737.195	7.313	3.107
2.5	737.195	7.5	11.066			737.195	3.531	2.736			737.195	9.495	4.091
3.5	737.195	6.731	10.701			737.195	3.385	2.833			737.195	10.939	5.207
4.5	737.195	7.273	10.483			737.195	3.657	3.081			737.195	12.238	5.88
5.5	737.195	5.647	9.001			737.195	4.031	3.33			737.195	14.364	6.714
6.5	737.195	5.997	9.162			737.195	3.503	2.951			737.195	14.159	6.677
7.5	737.195	5.297	8.055			737.195	3.462	2.809			737.195	14.869	7.29
8.5	737.195	5.524	8.773			737.195	3.997	3.372			737.195	16.29	8.098
9.5	737.195	5.787	8.406			737.195	3.832	3.008			737.195	16.163	7.777
10.5	737.195	5.734	8.114			737.195	3.724	3.059			737.195	15.983	8.047
11.5	737.195	5.804	8.61			737.195	3.329	2.815			737.195	15.932	7.644
12.5	737.195	5.769	8.49			737.195	3.409	2.944			737.195	16.107	8.104
13.5	737.195	6.119	8.993			737.195	3.497	2.865			737.195	17.152	8.689
14.5	737.195	8.024	10.576			737.195	3.535	3.078			737.195	17.647	9.419
15.5	737.195	8.794	10.593			737.195	3.493	3.05			737.195	16.358	8.601
16.5	737.195	10.717	13.194			737.195	4.643	3.638			737.195	18.512	10.534
17.5	737.195	11.381	14.143			737.195	4.857	4.241			737.195	15.133	8.469
18.5	737.195	14.231	15.955			737.195	6.024	4.882			737.195	14.222	8.247
19.5	737.195	14.441	16.662			737.195	5.657	4.541			737.195	11.247	5.887
20.5	737.195	16.206	17.739			737.195	6.899	5.162			737.195	8.684	4.047
21.5	737.195	2.587	5.086			737.195	8.378	6.204			737.195	6.762	2.994
22.5	737.195	2.29	5.108			737.195	8.906	6.919			737.195	6.369	2.724
23.5	737.195	2.15	4.854			737.195	8.245	6.112			737.195	6.115	2.622
24.5	737.195	2.063	5.016			737.195	7.85	6.237			737.195	6.32	2.621
25.5	737.195	2.185	5.12			737.195	7.965	6.282			737.195	5.816	2.482
26.5	737.195	2.255	5.02			737.195	7.636	6.238			737.195	5.572	2.275
27.5	737.195	2.57	5.444			737.195	8.566	6.641			737.195	5.696	2.399
28.5	737.195	2.098	4.859			737.195	8.154	6.491			737.195	5.421	2.216
29.5	737.195	2.22	5.372			737.195	9.154	7.04			737.195	5.355	2.223
30.5	737.195	3.112	6.545			737.195	9.549	7.698			737.195	5.287	2.177
31.5	737.195	1.958	4.917			737.195	8.815	7.049			737.195	5.101	1.975
32.5	737.195	2.168	5.178			737.195	9.024	7.443			737.195	4.923	1.885
33.5	737.195	1.976	4.784			737.195	8.86	7.261			737.195	5.033	2.072
34.5	737.195	1.643	4.238			737.195	8.598	6.613			737.195	4.972	1.947
35.5	737.195	1.573	4.01			737.195	8.626	7.233			737.195	4.788	1.794
36.5	737.195	1.346	3.711			737.195	8.003	6.448			737.195	4.827	1.855
37.5	737.195	1.364	3.775			737.195	8.049	6.139			737.195	4.74	1.811
38.5	737.195	1.171	3.53			737.195	7.769	6.514			737.195	4.71	1.861
39.5	737.195	1.364	3.775			737.195	7.892	6.325			737.195	4.666	1.707

## Sheet: C2
	Fluo4					Lar-GECO					MV633
	Area	Mean	StDev			Area	Mean	StDev			Area	Mean	StDev
	660.417	26.663	19.664			660.417	20.536	7.916			660.417	46.679	27.626
	660.417	28.903	20.527			660.417	21.815	8.121			660.417	49.982	29.598
	660.417	27.252	19.822			660.417	19.557	7.865			660.417	47.609	28.484
	660.417	28.753	21.049			660.417	21.069	8.776			660.417	53.068	30.098
	660.417	28.822	20.207			660.417	21.046	8.009			660.417	52.756	30.021
	660.417	29.896	21.225			660.417	20.938	7.772			660.417	51.778	29.705
	660.417	29.203	21.2			660.417	21.6	8.524			660.417	53.147	29.702
	660.417	30.035	21.017			660.417	22.113	8.255			660.417	52.435	31.188
	660.417	29.169	20.315			660.417	21.7	8.323			660.417	52.775	30.954
	660.417	29.688	21.321			660.417	20.958	7.888			660.417	50.43	30.026
Anoxia	660.417	30.531	21.172			660.417	21.358	8.49			660.417	52.297	31.686
	660.417	29.376	20.779			660.417	23.709	8.494			660.417	58.462	31.913
	660.417	16.721	14.453			660.417	23.413	8.816			660.417	57.663	31.473
	660.417	16.547	13.885			660.417	22.771	7.995			660.417	58.157	29.89
	660.417	19.145	15.742			660.417	22.584	7.618			660.417	58.27	27.082
	660.417	22.148	16.328			660.417	22.739	7.974			660.417	58.61	25.334
	660.417	22.333	16.819			660.417	22.09	7.374			660.417	57.255	24.824
	660.417	24.538	18.631			660.417	22.404	7.959			660.417	56.23	26.146
	660.417	24.607	17.879			660.417	22.319	7.783			660.417	56.025	24.943
	660.417	27.483	20.09			660.417	22.254	8.015			660.417	54.363	25.117
	660.417	27.968	20.122			660.417	21.499	7.328			660.417	54.403	24.462
	660.417	29.665	20.987			660.417	21.764	7.724			660.417	52.551	23.588
	660.417	31.432	20.794			660.417	21.737	7.573			660.417	51.163	24.821
	660.417	30.589	20.871			660.417	20.905	7.73			660.417	50.793	23.428
	660.417	31.617	22.242			660.417	21.594	7.782			660.417	49.23	23.969
	660.417	32.529	22.123			660.417	21.896	7.926			660.417	47.754	22.423
	660.417	32.818	23.348			660.417	21.485	7.561			660.417	48.402	22.067
	660.417	32.956	22.555			660.417	21.471	7.875			660.417	47.005	21.477
	660.417	32.898	21.114			660.417	20.866	8.197			660.417	46.52	21.396
	660.417	33.603	22.342			660.417	20.54	7.453			660.417	45.06	20.956
	660.417	36.663	24.216			660.417	20.79	7.253			660.417	44.77	19.679
	660.417	34.053	22.977			660.417	20.104	7.33			660.417	43.656	20.206
	660.417	34.942	23.227			660.417	19.767	7.249			660.417	42.729	18.047
	660.417	36.339	24.923			660.417	19.769	7.244			660.417	41.582	18.021
	660.417	37.171	23.575			660.417	19.688	7.342			660.417	39.525	16.751
	660.417	36.547	24.934			660.417	19.51	7.54			660.417	39.08	16.268
	660.417	35.196	24.458			660.417	19.002	7.081			660.417	37.994	15.368
	660.417	36.097	25.751			660.417	18.912	7.228			660.417	37.382	15.899
	660.417	35.45	25.263			660.417	17.866	7.188			660.417	36.539	14.802
	660.417	38.788	27.065			660.417	18.533	6.784			660.417	35.842	15.204
Reoxy	660.417	37.436	26.066			660.417	18.323	7.133			660.417	34.465	14.348
0.5	660.417	37.171	25.256			660.417	19.439	7.41			660.417	33.977	14.059
1.5	660.417	37.725	24.665			660.417	18.367	7.179			660.417	33.716	14.194
2.5	660.417	35.785	23.692			660.417	19.94	7.191			660.417	35.342	15.548
3.5	660.417	33.256	22.395			660.417	20.845	7.709			660.417	37.771	17.734
4.5	660.417	32.148	23.146			660.417	20.568	7.749			660.417	40.166	18.366
5.5	660.417	32.771	23.219			660.417	20.681	8.024			660.417	43.95	21.222
6.5	660.417	31.397	21.499			660.417	21.436	8.25			660.417	48.023	22.925
7.5	660.417	32.309	21.707			660.417	21.587	8.339			660.417	52.051	25.179
8.5	660.417	29.527	20.21			660.417	21.79	8.228			660.417	52.648	25.841
9.5	660.417	28.118	19.908			660.417	21.455	8.053			660.417	53.278	26.7
10.5	660.417	28.245	20.359			660.417	22.353	8.524			660.417	53.978	26.848
11.5	660.417	28.256	21.082			660.417	21.815	8.486			660.417	53.025	27.183
12.5	660.417	26.201	19.591			660.417	21.889	8.094			660.417	53.247	26.685
13.5	660.417	27.009	20.864			660.417	21.63	8.429			660.417	54.087	26.769
14.5	660.417	29.792	21.797			660.417	21.284	8.328			660.417	53.51	25.178
15.5	660.417	27.829	20.669			660.417	21.072	8.646			660.417	53.04	27.047
16.5	660.417	31.674	22.225			660.417	21.605	8.568			660.417	52.617	26.103
17.5	660.417	32.702	22.856			660.417	21.702	8.427			660.417	53.957	26.679
18.5	660.417	34.503	23.99			660.417	21.462	8.382			660.417	53.014	26.521
19.5	660.417	39.515	26.481			660.417	20.878	8.455			660.417	51.985	25.732
20.5	660.417	47.968	31.979			660.417	21.6	8.732			660.417	53.021	25.849
21.5	660.417	56.986	34.107			660.417	23.249	9.302			660.417	53.157	25.249
22.5	660.417	62.402	37.586			660.417	26.358	10.838			660.417	53.8	25.851
23.5	660.417	62.529	39.09			660.417	27.806	12.041			660.417	52.849	26.264
24.5	660.417	63.268	40.563			660.417	29.199	13.51			660.417	52.472	26.087
25.5	660.417	61.709	36.126			660.417	30.065	13.528			660.417	52.968	26.057
26.5	660.417	58.279	36.667			660.417	30.531	13.476			660.417	52.255	24.363
27.5	660.417	58.857	37.877			660.417	31.374	14.415			660.417	51.122	23.795
28.5	660.417	59.873	40.01			660.417	31.838	14.89			660.417	50.742	23.645
29.5	660.417	61.085	39.499			660.417	31.986	14.59			660.417	49.622	23.393
30.5	660.417	61.351	40.43			660.417	32.335	16.053			660.417	48.333	23.646
31.5	660.417	64.758	40.739			660.417	33.45	17.21			660.417	47.096	23.911
32.5	660.417	70.808	42.427			660.417	35.097	18.826			660.417	43.918	24.389
33.5	660.417	71.853	44.053			660.417	34.141	17.719			660.417	31.639	15.532
34.5	660.417	70.144	42.175			660.417	34.388	18.19			660.417	30.267	18.852
35.5	660.417	55.462	33.526			660.417	34.792	18.404			660.417	28.647	20.156
36.5	660.417	33.949	23.391			660.417	35.289	19.004			660.417	27.692	20.051
37.5	660.417	15.635	13.799			660.417	33.91	17.66			660.417	26.457	19.595
38.5	660.417	7.921	9.775			660.417	33.734	18.095			660.417	25.061	19.669
39.5	660.417	4.584	7.457			660.417	32.739	18.207			660.417	23.44	17.383
40.5	660.417	4.134	7.387			660.417	32.598	17.79			660.417	22.659	16.724
41.5	660.417	4.03	7.216			660.417	32.115	17.597			660.417	21.528	15.346
42.5	660.417	3.949	7.564			660.417	31.954	18.109			660.417	20.887	13.799
43.5	660.417	3.984	6.998			660.417	32.014	17.756			660.417	20.283	13.543
44.5	660.417	3.938	7.593			660.417	32.275	18.114			660.417	20	12.369
45.5	660.417	3.51	6.726			660.417	31.58	17.253			660.417	18.811	12.115
46.5	660.417	3.649	6.703			660.417	31.594	17.286			660.417	18.678	11.766
47.5	660.417	3.718	7.279			660.417	31.582	17.232			660.417	18.903	10.388
48.5	660.417	3.406	6.702			660.417	31.607	17.323			660.417	18.262	9.693
49.5	660.417	3.811	7.069			660.417	32.048	16.877			660.417	18.575	9.481
50.5	660.417	3.522	7.43			660.417	32.273	17.502			660.417	18.322	9.186
51.5	660.417	3.453	7.291			660.417	32.316	18.213			660.417	18.152	8.911
52.5	660.417	3.695	6.678			660.417	31.64	17.154			660.417	18.008	8.783
53.5	660.417	3.568	6.721			660.417	31.635	16.362			660.417	17.433	8.176
54.5	660.417	3.741	7.219			660.417	30.663	16.84			660.417	17.119	8.355
55.5	660.417	3.684	7.273			660.417	31.349	16.865			660.417	16.662	7.979
56.5	660.417	3.349	6.842			660.417	30.79	17.129			660.417	16.028	8.148

## Sheet: C3
	Fluo4					Lar-GECO					MV633
	Area	Mean	StDev			Area	Mean	StDev			Area	Mean	StDev
	823.615	12.769	11.529			823.615	33.689	16.082			823.615	56.794	31.499
	823.615	12.787	11.541			823.615	34.831	16.903			823.615	59.066	31.493
	823.615	12	11.515			823.615	34.88	16.316			823.615	56.643	30.501
	823.615	12.222	12.05			823.615	34.896	17.442			823.615	60.031	33.891
	823.615	11.815	11.046			823.615	33.835	16.401			823.615	60.569	34.309
	823.615	11.676	10.809			823.615	33.87	16.966			823.615	60.145	32.733
	823.615	11.935	11.466			823.615	34.044	16.99			823.615	60.519	34.863
	823.615	11.731	11.401			823.615	34.091	16.761			823.615	60.31	35.337
	823.615	11.991	11.577			823.615	33.587	16.016			823.615	62.365	33.813
	823.615	11.398	11.152			823.615	33.613	16.239			823.615	59.486	33.987
Anoxia	823.615	11.009	11.252			823.615	33.659	16.186			823.615	60.5	34.696
	823.615	11.435	11.675			823.615	32.454	16.401			823.615	60.555	34.222
	823.615	11.639	11.127			823.615	30.454	14.204			823.615	61.728	33.488
	823.615	12.315	11.194			823.615	26.907	11.031			823.615	62.006	31.228
	823.615	13.954	13.088			823.615	25.985	10.208			823.615	63.323	29.64
	823.615	14.046	12.523			823.615	24.459	9.302			823.615	63.674	28.218
	823.615	14.88	12.987			823.615	24.969	9.414			823.615	65.236	29.476
	823.615	15.204	13.007			823.615	24.067	9.185			823.615	65.825	29.439
	823.615	15.509	13.309			823.615	23.331	8.963			823.615	66.461	29.79
	823.615	15.509	13.447			823.615	22.593	9.012			823.615	66.232	29.581
	823.615	15.444	13.108			823.615	22.291	8.916			823.615	65.247	29.989
	823.615	15.491	13.184			823.615	22.589	9.089			823.615	66.495	30.536
	823.615	15.731	13.25			823.615	21.924	8.579			823.615	68.296	31.775
	823.615	16.12	13.159			823.615	21.996	8.732			823.615	67.581	31.883
	823.615	15.88	13.227			823.615	21.256	8.5			823.615	67.815	30.658
	823.615	15.509	12.985			823.615	21.196	8.636			823.615	66.124	28.386
	823.615	14.926	13.263			823.615	20.53	8.266			823.615	65.657	28.155
	823.615	15.352	13.16			823.615	20.117	8.218			823.615	66.24	29.666
	823.615	15.731	13.568			823.615	19.593	8.482			823.615	63.505	28.658
	823.615	16.741	14.127			823.615	19.202	7.936			823.615	62.226	28.656
	823.615	15.935	13.514			823.615	19.348	8.302			823.615	61.578	27.358
	823.615	16.389	13.741			823.615	19.794	8.439			823.615	60.728	26.327
	823.615	16.148	13.923			823.615	18.437	7.873			823.615	56.719	25.774
	823.615	16.102	13.88			823.615	17.989	7.775			823.615	55.35	23.793
	823.615	16.028	13.355			823.615	17.798	7.529			823.615	52.981	22.495
	823.615	15.704	13.603			823.615	17.77	7.586			823.615	49.656	19.151
	823.615	15.667	13.591			823.615	17.27	7.263			823.615	44.629	17.847
	823.615	15.148	13.248			823.615	17.194	7.274			823.615	42.045	16.089
	823.615	14.454	12.738			823.615	15.957	6.746			823.615	38.391	15.754
	823.615	15.278	13.344			823.615	16.481	6.926			823.615	37.344	14.814
Reoxy	823.615	15.111	12.603			823.615	16.631	7.044			823.615	35.119	14.279
0.5	823.615	16.435	13.715			823.615	17.741	7.354			823.615	36.894	15.033
1.5	823.615	16.028	13.39			823.615	16.278	7.152			823.615	32.804	14.031
2.5	823.615	14.648	12.495			823.615	18.143	8.048			823.615	35.558	15.193
3.5	823.615	15.259	13.197			823.615	19.23	8.615			823.615	35.223	15.901
4.5	823.615	15.417	13.395			823.615	19.456	9.382			823.615	34.694	15.583
5.5	823.615	15.565	13.576			823.615	18.726	9.107			823.615	35.765	17.399
6.5	823.615	13.63	12.573			823.615	19.107	9.263			823.615	39.603	19.339
7.5	823.615	14.778	12.319			823.615	20.874	9.646			823.615	43.039	21.329
8.5	823.615	13.787	12.959			823.615	20.443	9.857			823.615	42.349	21.825
9.5	823.615	12.269	11.502			823.615	19.756	9.303			823.615	41.319	21.134
10.5	823.615	12.306	11.999			823.615	20.069	9.391			823.615	43.082	22.273
11.5	823.615	12.333	11.975			823.615	19.546	9.445			823.615	42.883	21.692
12.5	823.615	12.648	11.924			823.615	19.089	9.781			823.615	42.434	22.735
13.5	823.615	11.917	11.749			823.615	19.804	9.464			823.615	42.59	22.219
14.5	823.615	12.417	12.44			823.615	19.548	9.213			823.615	42.758	22.315
15.5	823.615	12.148	11.448			823.615	19.454	9.592			823.615	43.297	23.096
16.5	823.615	12.639	11.961			823.615	19.659	9.324			823.615	42.167	22.39
17.5	823.615	13.361	12.264			823.615	19.296	9.53			823.615	43.509	22.733
18.5	823.615	14.694	12.782			823.615	19.306	9.533			823.615	43.113	21.996
19.5	823.615	15.833	13.616			823.615	18.224	8.818			823.615	41.564	21.665
20.5	823.615	19.491	15.24			823.615	22.631	11.116			823.615	42.293	21.966
21.5	823.615	21.833	16.05			823.615	33.491	19.48			823.615	41.953	22.258
22.5	823.615	23.176	16.774			823.615	40.343	24.224			823.615	43.064	22.502
23.5	823.615	23.231	16.355			823.615	40.174	26.516			823.615	41.877	26.444
24.5	823.615	23.204	16.7			823.615	42.661	26.28			823.615	42.29	21.7
25.5	823.615	22.204	15.975			823.615	43.557	27.799			823.615	42.847	23.148
26.5	823.615	23.713	16.835			823.615	43.465	27.574			823.615	42.196	21.879
27.5	823.615	24	17.1			823.615	45.196	28.134			823.615	42.306	22.712
28.5	823.615	23.583	16.714			823.615	44.906	28.672			823.615	41.43	21.851
29.5	823.615	22.833	16.628			823.615	44.533	30.427			823.615	39.837	22.443
30.5	823.615	22.861	17.093			823.615	45.009	31.809			823.615	36.329	20.949
31.5	823.615	21.833	15.83			823.615	46.211	32.03			823.615	26.032	11.613
32.5	823.615	22.352	16.934			823.615	46.472	32.865			823.615	21.132	9.89
33.5	823.615	19.167	15.229			823.615	45.404	32.895			823.615	19.996	9.465
34.5	823.615	14.056	13.194			823.615	46.002	33.232			823.615	20.219	10.605
35.5	823.615	6.787	8.565			823.615	47.341	34.796			823.615	18.833	10.115
36.5	823.615	3.426	6.098			823.615	48.828	34.842			823.615	18.622	10.666
37.5	823.615	2.824	5.831			823.615	49.185	34.855			823.615	17.072	9.965
38.5	823.615	3	5.653			823.615	48.78	34.359			823.615	15.65	9.168
39.5	823.615	2.796	5.51			823.615	47.157	32.881			823.615	14.756	8.758
40.5	823.615	2.657	5.452			823.615	47.772	33.044			823.615	14.469	8.242
41.5	823.615	2.704	5.769			823.615	48.181	33.404			823.615	14.242	8.36
42.5	823.615	2.694	5.468			823.615	46.95	32.519			823.615	13.204	7.743
43.5	823.615	2.417	5.093			823.615	47.339	33.189			823.615	12.913	7.389
44.5	823.615	2.343	5.477			823.615	47.004	32.565			823.615	12.446	7.053
45.5	823.615	2.454	5.744			823.615	47.426	33.05			823.615	12.014	6.81
46.5	823.615	2.593	5.372			823.615	47.106	32.793			823.615	12.437	6.889
47.5	823.615	2.593	5.525			823.615	46.198	32.925			823.615	11.551	6.44
48.5	823.615	2.481	5.18			823.615	46.667	33.126			823.615	11.298	6.362
49.5	823.615	2.398	5.156			823.615	47.076	32.867			823.615	11.491	6.275
50.5	823.615	2.5	5.667			823.615	47.291	33.978			823.615	11.364	5.913
51.5	823.615	2.417	5.272			823.615	46.526	32.569			823.615	10.64	5.626
52.5	823.615	2.657	5.332			823.615	45.937	32.849			823.615	10.639	5.929
53.5	823.615	2.602	5.546			823.615	44.752	31.677			823.615	10.31	5.763
54.5	823.615	2.269	5.338			823.615	44.069	32.027			823.615	9.613	5.328
55.5	823.615	2.324	5.417			823.615	44.23	31.132			823.615	9.86	5.563
56.5	823.615	2.278	4.983			823.615	43.431	31.454			823.615	9.515	5.331

## Sheet: C4
	Fluo4					Lar-GECO					MV633
	Area	Mean	StDev			Area	Mean	StDev			Area	Mean	StDev
	533.062	12.504	12.295			533.062	30.372	13.498			533.062	46.989	26.391
	533.062	12.618	11.624			533.062	30.738	13.799			533.062	48.506	26.776
	533.062	11.946	11.187			533.062	29.019	12.951			533.062	47.229	27.014
	533.062	11.946	12.425			533.062	29.436	13.319			533.062	50.195	27.27
	533.062	11.459	11.624			533.062	30.226	13.46			533.062	49.936	27.4
	533.062	11.645	11.049			533.062	29.685	13.255			533.062	50.031	27.631
	533.062	11.702	11.156			533.062	29.868	13.725			533.062	51.747	27.34
	533.062	11.845	11.977			533.062	29.639	13.504			533.062	51.877	28.087
	533.062	11.273	10.797			533.062	30.638	13.624			533.062	52.575	28.925
	533.062	11.102	11.27			533.062	29.908	13.595			533.062	50.512	28.463
Anoxia	533.062	11.044	11.551			533.062	29.763	13.48			533.062	51.28	28.501
	533.062	11.402	12.054			533.062	29.748	13.624			533.062	56.521	29.747
	533.062	12.146	12.24			533.062	27.843	11.685			533.062	54.253	27.876
	533.062	13.305	12.092			533.062	24.34	9.751			533.062	54.793	27.861
	533.062	15.422	12.933			533.062	23.828	8.857			533.062	55.448	25.872
	533.062	16.352	13.199			533.062	23.628	8.716			533.062	55.011	22.692
	533.062	16.767	13.557			533.062	22.372	8.863			533.062	53.642	21.709
	533.062	16.695	13.651			533.062	22.278	8.22			533.062	52.466	21.463
	533.062	18.054	15.005			533.062	21.554	8.32			533.062	50.278	20.871
	533.062	18.813	15.455			533.062	20.93	7.758			533.062	48.474	20.533
	533.062	20.243	16.562			533.062	20.3	8.055			533.062	47.05	20.29
	533.062	20.83	17.259			533.062	20.478	7.982			533.062	45.887	20.313
	533.062	19.785	15.737			533.062	20.652	8			533.062	45.71	19.572
	533.062	19.9	16.581			533.062	20.212	8.004			533.062	46.217	19.924
	533.062	21.345	17.581			533.062	20.08	8.126			533.062	45.913	19.24
	533.062	21.388	17.236			533.062	20.203	7.825			533.062	44.541	18.347
	533.062	19.957	17.15			533.062	19.783	7.575			533.062	45.03	19.731
	533.062	22.103	17.395			533.062	20.18	7.986			533.062	45.02	19.635
	533.062	21.674	17.268			533.062	18.967	7.717			533.062	44.247	19.347
	533.062	22.146	17.468			533.062	18.372	7.22			533.062	44.134	18.963
	533.062	21.531	17.19			533.062	18.718	7.735			533.062	43.997	19.262
	533.062	24.12	18.362			533.062	19.079	7.478			533.062	45.419	19.491
	533.062	24.134	18.135			533.062	18.011	7.422			533.062	44.223	19.001
	533.062	23.705	18.046			533.062	18.066	7.267			533.062	42.9	17.943
	533.062	24.006	18.773			533.062	18.132	7.534			533.062	42.247	18.657
	533.062	23.262	18.04			533.062	17.957	7.616			533.062	40.678	16.812
	533.062	23.834	18.338			533.062	17.262	7.208			533.062	39.847	15.702
	533.062	22.675	18.462			533.062	17.811	6.924			533.062	38.825	15.619
	533.062	25.007	19.228			533.062	16.421	7.153			533.062	38.142	16.204
	533.062	25.207	19.93			533.062	17.677	7.5			533.062	38.797	15.8
Reoxy	533.062	23.748	18.34			533.062	16.898	7.256			533.062	37.213	14.874
0.5	533.062	25.265	18.636			533.062	18.395	7.526			533.062	39.328	15.739
1.5	533.062	24.478	18.784			533.062	18.14	7.358			533.062	38.403	17.174
2.5	533.062	22.403	17.565			533.062	19.88	8.343			533.062	43.361	21.32
3.5	533.062	21.688	16.817			533.062	21.428	8.856			533.062	44.076	22.281
4.5	533.062	22.833	18.45			533.062	21.285	9.554			533.062	44.991	24.288
5.5	533.062	21.516	17.994			533.062	21.471	9.693			533.062	48.868	24.673
6.5	533.062	21.302	17.927			533.062	21.74	9.857			533.062	52.69	28.554
7.5	533.062	19.828	15.788			533.062	23.196	10.968			533.062	55.742	30.23
8.5	533.062	19.285	16.141			533.062	22.649	10.118			533.062	56.006	29.828
9.5	533.062	18.212	15.664			533.062	22.632	10.264			533.062	55.569	29.142
10.5	533.062	17.124	15.118			533.062	22.298	10.112			533.062	55.631	29.342
11.5	533.062	17.253	16.127			533.062	22.195	9.948			533.062	56.132	29.176
12.5	533.062	16.953	15.141			533.062	22.581	10.039			533.062	57.366	31.335
13.5	533.062	17.182	15.904			533.062	22.953	9.971			533.062	57.083	30.588
14.5	533.062	17.754	15.806			533.062	22.81	10.284			533.062	57.207	30.239
15.5	533.062	17.024	15.524			533.062	22.546	10.327			533.062	57.249	30.826
16.5	533.062	16.767	15.295			533.062	22.87	10.326			533.062	56.994	30.731
17.5	533.062	19.971	16.731			533.062	22.701	10.26			533.062	58.363	30.812
18.5	533.062	20.272	17.658			533.062	22.386	9.944			533.062	56.77	31.268
19.5	533.062	21.86	17.857			533.062	21.21	9.555			533.062	57.346	30.656
20.5	533.062	26.409	19.064			533.062	22.229	10.287			533.062	58.674	29.149
21.5	533.062	32.117	22.189			533.062	23.056	10.299			533.062	58.124	29.253
22.5	533.062	35.551	24.643			533.062	25.92	11.847			533.062	57.525	28.898
23.5	533.062	37.668	25.924			533.062	27.96	13.404			533.062	55.435	27.146
24.5	533.062	37.167	24.629			533.062	30.217	14.37			533.062	55.21	27.38
25.5	533.062	36.567	26.069			533.062	30.492	15.236			533.062	53.999	26.825
26.5	533.062	36.094	26.486			533.062	31.348	15.654			533.062	53.187	26.744
27.5	533.062	36.109	24.653			533.062	31.313	16.031			533.062	51.969	24.878
28.5	533.062	35.25	24.273			533.062	31.525	15.737			533.062	50.18	24.872
29.5	533.062	33.534	23.588			533.062	31.282	16.326			533.062	47.82	24.118
30.5	533.062	37.124	24.743			533.062	31.565	16.37			533.062	46.459	23.416
31.5	533.062	36.896	23.914			533.062	32.203	17.466			533.062	45.197	23.534
32.5	533.062	40.057	24.993			533.062	34.629	19.537			533.062	45.286	24.346
33.5	533.062	41.817	25.323			533.062	35.671	20.056			533.062	36.845	19.7
34.5	533.062	40.887	25.347			533.062	35.728	18.715			533.062	31.777	18.296
35.5	533.062	17.01	13.692			533.062	39.682	21.746			533.062	32.279	19.26
36.5	533.062	8.813	10.122			533.062	38.715	20.199			533.062	31.175	18.64
37.5	533.062	7.368	10.181			533.062	38.163	18.795			533.062	28.758	18.442
38.5	533.062	6.352	9.147			533.062	37.68	18.569			533.062	24.874	16.852
39.5	533.062	6.266	9.206			533.062	37.082	18.788			533.062	22.928	16.524
40.5	533.062	5.479	8.022			533.062	36.75	19.015			533.062	20.788	14.697
41.5	533.062	5.336	8.548			533.062	36.604	18.043			533.062	20.76	14.137
42.5	533.062	5.165	7.613			533.062	36.189	18.591			533.062	19.465	12.382
43.5	533.062	4.893	7.818			533.062	36.283	18.861			533.062	18.754	11.335
44.5	533.062	5.064	8.368			533.062	36.595	18.51			533.062	18.717	11.429
45.5	533.062	4.549	7.751			533.062	36.452	18.06			533.062	18.245	11.529
46.5	533.062	5.136	7.726			533.062	35.963	18.189			533.062	17.16	10.51
47.5	533.062	4.907	7.745			533.062	35.969	18.464			533.062	16.954	10.331
48.5	533.062	4.692	7.958			533.062	35.413	18.201			533.062	16.258	9.118
49.5	533.062	5.193	8.451			533.062	35.708	18.152			533.062	16.578	9.445
50.5	533.062	5.079	8.281			533.062	35.98	18.475			533.062	16.157	9.016
51.5	533.062	4.607	7.846			533.062	35.797	18.119			533.062	15.732	8.887
52.5	533.062	4.778	8.192			533.062	35.33	18.269			533.062	15.644	8.231
53.5	533.062	4.907	8.402			533.062	34.933	18.198			533.062	14.302	8.579
54.5	533.062	4.564	7.659			533.062	34.303	17.969			533.062	14.551	8.746
55.5	533.062	4.821	8.417			533.062	34.572	17.488			533.062	14.494	8.273
56.5	533.062	4.936	7.819			533.062	34.555	17.634			533.062	13.747	8.003

## Sheet: C5
	Fluo4					Lar-GECO					MV633
	Area	Mean	StDev			Area	Mean	StDev			Area	Mean	StDev
	639.827	10.095	11.151			639.827	22.117	10.057			639.827	37.872	25.297
	639.827	11.097	11.467			639.827	24.391	10.366			639.827	40.524	25.73
	639.827	9.583	10.245			639.827	20.665	9.419			639.827	38.751	26.14
	639.827	10.274	10.849			639.827	22.954	10.008			639.827	43.371	27.263
	639.827	10.465	10.952			639.827	23.65	10.37			639.827	43.678	26.856
	639.827	11.132	10.693			639.827	22.996	10.688			639.827	43.375	26.781
	639.827	11.061	10.911			639.827	24.205	10.765			639.827	44.631	27.507
	639.827	10.358	10.874			639.827	22.937	9.994			639.827	43.814	27.551
	639.827	10.572	10.744			639.827	23.845	10.796			639.827	44.97	28.398
	639.827	10.393	10.988			639.827	22.632	9.981			639.827	42.936	27.078
Anoxia	639.827	11.097	10.869			639.827	23.187	10.596			639.827	43.93	27.619
	639.827	10.703	11.059			639.827	27.063	11.652			639.827	50.986	28.268
	639.827	8.403	9.17			639.827	25.719	10.63			639.827	50.843	29.175
	639.827	8.355	9.717			639.827	23.371	9.047			639.827	49.83	28.071
	639.827	10.131	10.287			639.827	21.824	8.405			639.827	51.808	27.133
	639.827	10.524	11.096			639.827	22.598	8.21			639.827	55.038	25.212
	639.827	11.692	11.363			639.827	22.062	7.696			639.827	55.346	23.201
	639.827	11.716	11.495			639.827	22.567	7.708			639.827	53.807	22.321
	639.827	12.896	12.544			639.827	22.794	7.904			639.827	54.695	22.522
	639.827	13.218	12.451			639.827	23.273	8.321			639.827	55.482	23.187
	639.827	13.468	12.926			639.827	23.156	7.994			639.827	55.915	22.643
	639.827	13.325	12.834			639.827	23.228	8.194			639.827	56.083	23.168
	639.827	14.041	12.513			639.827	23.564	8.081			639.827	54.522	22.655
	639.827	14.064	13.602			639.827	22.934	7.801			639.827	54.752	22.383
	639.827	13.635	12.935			639.827	23.321	7.705			639.827	54.118	22.217
	639.827	13.707	12.785			639.827	23.602	8.142			639.827	54.105	22.788
	639.827	13.516	12.801			639.827	23.554	7.996			639.827	53.974	22.649
	639.827	13.969	13.067			639.827	23.49	8.06			639.827	55.383	23.114
	639.827	14.446	13.322			639.827	23.161	8.433			639.827	57.781	24.287
	639.827	14.672	13.683			639.827	23.113	7.862			639.827	56.714	24.165
	639.827	15.387	14.403			639.827	23.368	8.301			639.827	57.851	24.355
	639.827	14.887	13.833			639.827	23.354	8.21			639.827	58.013	24.466
	639.827	16.305	14.662			639.827	22.908	8.004			639.827	58.849	25.039
	639.827	15.876	14.847			639.827	22.586	8.13			639.827	57.274	24.543
	639.827	16.257	15.012			639.827	22.534	8.151			639.827	54.268	22.844
	639.827	16.091	14.736			639.827	22.882	7.734			639.827	52.415	22.669
	639.827	15.936	14.584			639.827	21.547	7.398			639.827	48.217	18.927
	639.827	14.207	14.478			639.827	20.954	7.463			639.827	43.996	17.744
	639.827	15.399	14.698			639.827	21.032	7.627			639.827	43.246	18.557
	639.827	14.362	13.793			639.827	21.366	7.857			639.827	40.943	16.86
Reoxy	639.827	15.185	14.719			639.827	21.209	7.319			639.827	39.269	16.556
0.5	639.827	15.959	14.898			639.827	21.871	7.616			639.827	37.484	16.881
1.5	639.827	16.126	15.561			639.827	21.423	7.673			639.827	38.458	16.651
2.5	639.827	15.161	13.867			639.827	22.727	7.903			639.827	40.632	17.066
3.5	639.827	13.874	13.874			639.827	23.669	8.677			639.827	43.701	19.352
4.5	639.827	15.161	14.816			639.827	24.024	9.362			639.827	46.049	20.898
5.5	639.827	14.803	14.465			639.827	24.336	9.198			639.827	50.244	23.436
6.5	639.827	14.255	13.543			639.827	25.39	9.467			639.827	54.626	26.06
7.5	639.827	13.814	13.352			639.827	26.57	10.706			639.827	57.48	28.227
8.5	639.827	12.539	12.856			639.827	26.191	10.775			639.827	58.545	29.961
9.5	639.827	12.861	13.412			639.827	26.622	10.668			639.827	58.654	30.614
10.5	639.827	11.919	11.613			639.827	26.555	10.597			639.827	59.805	31.153
11.5	639.827	11.752	12.576			639.827	26.97	11.274			639.827	62.144	33.139
12.5	639.827	11.955	11.896			639.827	26.908	10.49			639.827	62.877	34.235
13.5	639.827	11.669	12.439			639.827	27.316	10.572			639.827	64.041	35.405
14.5	639.827	11.24	11.791			639.827	26.753	11.014			639.827	64.325	36.909
15.5	639.827	11.383	12.541			639.827	27.785	11.02			639.827	64.747	36.947
16.5	639.827	12.515	13.652			639.827	26.98	10.89			639.827	64.692	35.474
17.5	639.827	12.253	13.532			639.827	27.304	10.603			639.827	66.105	36.173
18.5	639.827	13.313	12.682			639.827	27.17	10.832			639.827	66.448	36.989
19.5	639.827	14.648	14.724			639.827	26.908	11.284			639.827	67.186	37.625
20.5	639.827	15.006	15.957			639.827	27.278	10.876			639.827	68.014	36.594
21.5	639.827	17.807	16.363			639.827	27.168	11.154			639.827	68.324	37.089
22.5	639.827	21.621	18.876			639.827	28.033	11.268			639.827	69.883	36.237
23.5	639.827	26.603	21.295			639.827	29.402	12.737			639.827	69.4	37.113
24.5	639.827	27.068	21.137			639.827	32.861	15.575			639.827	70.188	37.636
25.5	639.827	27.545	20.965			639.827	34.269	16.069			639.827	71.3	37.601
26.5	639.827	27.044	22.277			639.827	34.596	17.089			639.827	70.994	37.611
27.5	639.827	27.318	21.319			639.827	34.527	17.002			639.827	70.877	37.721
28.5	639.827	26.83	20.932			639.827	34.369	17.443			639.827	70.548	38.927
29.5	639.827	25.244	19.025			639.827	35.015	18.423			639.827	69.487	38.471
30.5	639.827	24.029	18.914			639.827	36.703	20.804			639.827	70.241	39.979
31.5	639.827	24.017	18.844			639.827	35.285	19.04			639.827	69.384	40.116
32.5	639.827	23.492	19.279			639.827	35.876	18.113			639.827	70.995	43.053
33.5	639.827	24.076	19.155			639.827	36.725	19.557			639.827	72.181	44.415
34.5	639.827	20.572	16.134			639.827	37.509	20.858			639.827	70.234	39.175
35.5	639.827	23.337	19.488			639.827	37.631	21.81			639.827	68.882	41.811
36.5	639.827	25.101	20.082			639.827	36.706	19.912			639.827	45.837	21.278
37.5	639.827	24.803	19.151			639.827	35.242	18.997			639.827	36.99	20.642
38.5	639.827	21.49	17.183			639.827	35.616	18.989			639.827	34.7	20.199
39.5	639.827	13.54	12.971			639.827	34.794	19.22			639.827	33.364	21.044
40.5	639.827	7.199	9.543			639.827	34.865	18.193			639.827	32.746	21.332
41.5	639.827	5.59	8.524			639.827	34.62	18.655			639.827	31.268	21.13
42.5	639.827	5.554	9.264			639.827	34.541	19.185			639.827	29.486	19.293
43.5	639.827	5.626	9.298			639.827	33.657	18.377			639.827	28.138	18.807
44.5	639.827	5.244	8.596			639.827	32.837	17.762			639.827	26.688	16.486
45.5	639.827	5.03	7.799			639.827	33.583	17.332			639.827	25.548	15.919
46.5	639.827	5.209	8.514			639.827	34.16	18.597			639.827	24.571	14.544
47.5	639.827	4.589	8.235			639.827	33.132	18.348			639.827	23.921	13.505
48.5	639.827	4.851	7.828			639.827	33.12	17.956			639.827	22.814	12.984
49.5	639.827	4.756	7.962			639.827	33.223	18.104			639.827	22.645	12.054
50.5	639.827	4.72	7.577			639.827	32.703	17.548			639.827	22.601	12.318
51.5	639.827	5.066	8.586			639.827	32.97	18.188			639.827	22.213	11.716
52.5	639.827	4.839	8.302			639.827	32.553	18.539			639.827	21.526	11.115
53.5	639.827	5.221	7.872			639.827	32.625	18.104			639.827	20.585	10.078
54.5	639.827	4.779	8.228			639.827	31.702	18.322			639.827	20.085	9.911
55.5	639.827	4.672	7.762			639.827	31.852	17.432			639.827	19.602	9.703
56.5	639.827	4.648	8.003			639.827	31.993	18.124			639.827	18.785	9.439

## Sheet: C6
	Fluo4					Lar-GECO					MV633
	Area	Mean	StDev			Area	Mean	StDev			Area	Mean	StDev
	589.399	196.075	20.55			589.399	194.828	23.736			589.399	1358.15	617.014
	589.399	196.628	21.11			589.399	202.284	25.682			589.399	1427.7	646.903
	589.399	194.727	19.743			589.399	193.634	23.562			589.399	1413.37	648.479
	589.399	194.785	19.995			589.399	207.009	26.942			589.399	1432.95	664.487
	589.399	196.157	21.462			589.399	189.949	22.865			589.399	1470.75	682.122
	589.399	195.668	20.447			589.399	191.1	22.995			589.399	1474.93	674.627
	589.399	194.982	19.651			589.399	186.913	20.966			589.399	1463.39	671.597
	589.399	194.824	19.886			589.399	185.672	21.734			589.399	1463.61	661.756
	589.399	193.117	17.77			589.399	185.155	19.94			589.399	1441.83	628.87
Anoxia	589.399	194.907	19.243			589.399	184.016	19.719			589.399	1482.94	663.298
	589.399	193.535	18.52			589.399	189.514	20.144			589.399	1425.36	641.03
	589.399	189.52	16.103			589.399	186.075	21.039			589.399	1417.56	613.053
	589.399	186.44	13.877			589.399	183.549	19.715			589.399	1258.74	518.097
	589.399	185.594	12.754			589.399	183.342	20.041			589.399	1165.41	460.187
	589.399	186.339	13.991			589.399	180.987	18.026			589.399	1125.91	441.967
	589.399	185.453	13.145			589.399	181.241	18.376			589.399	1096.44	431.27
	589.399	184.545	12.188			589.399	181.954	19.134			589.399	1057.92	402.442
	589.399	183.785	11.499			589.399	177.548	16.985			589.399	953.587	349.787
	589.399	184.087	11.78			589.399	177.038	17.047			589.399	824.653	275.27
	589.399	182.303	10.019			589.399	173.691	14.17			589.399	734.118	231.432
	589.399	181.937	9.538			589.399	174.497	14.843			589.399	669.663	215.168
	589.399	181.304	9.317			589.399	172.183	13.863			589.399	576.645	172.703
	589.399	181.278	9.89			589.399	172.786	14.896			589.399	488.615	137.753
	589.399	179.94	8.055			589.399	172.801	14.074			589.399	414.541	114.76
	589.399	180.026	7.683			589.399	172.343	13.704			589.399	368.355	100.02
	589.399	179.457	7.112			589.399	171.214	12.969			589.399	333.207	91.9
	589.399	180.191	8.075			589.399	170.473	13.296			589.399	302.733	80.257
	589.399	179.333	7.202			589.399	170.368	12.357			589.399	285.131	78.493
	589.399	178.919	6.918			589.399	170.497	12.453			589.399	268.45	69.751
	589.399	179.329	6.629			589.399	170.552	12.568			589.399	249.305	62.946
	589.399	179.258	6.818			589.399	170.246	12.331			589.399	235.25	59.531
	589.399	179.398	7.526			589.399	170.034	12.96			589.399	223.983	54.638
	589.399	179.054	7.139			589.399	170.881	13.575			589.399	212.802	50.274
	589.399	179.119	7.209			589.399	170.163	13.487			589.399	208.052	47.943
	589.399	178.832	6.657			589.399	169.412	12.197			589.399	199.328	45.142
	589.399	179.004	6.905			589.399	170.368	13.17			589.399	194.174	43.519
	589.399	178.803	6.487			589.399	169.62	12.742			589.399	193.242	41.904
	589.399	178.603	6.013			589.399	169.86	12.588			589.399	187.879	41.728
	589.399	178.937	7.013			589.399	170.376	12.755			589.399	187.126	41.429
Reoxy	589.399	178.931	6.719			589.399	170.921	13.574			589.399	183.754	40.019
0.5	589.399	178.329	5.875			589.399	170.872	13.766			589.399	182.131	39.997
1.5	589.399	179.087	6.653			589.399	173.228	15.803			589.399	193.017	46.027
2.5	589.399	179.237	6.898			589.399	171.886	13.109			589.399	210.249	48.598
3.5	589.399	179.831	7.846			589.399	172.949	14.648			589.399	251.426	62.553
4.5	589.399	179.865	6.734			589.399	173.232	15.606			589.399	280.682	71.151
5.5	589.399	179.747	7.957			589.399	171.796	13.576			589.399	322.74	89.311
6.5	589.399	179.666	7.554			589.399	169.818	13.738			589.399	328.704	89.718
7.5	589.399	180.45	8.338			589.399	172.477	15.127			589.399	387.257	115.806
8.5	589.399	180.679	8.805			589.399	171.043	13.736			589.399	400.48	116.96
9.5	589.399	180.288	7.948			589.399	169.712	12.302			589.399	393.142	114.515
10.5	589.399	180.557	8.7			589.399	168.814	12.741			589.399	364.307	101.168
11.5	589.399	179.771	7.687			589.399	167.423	10.849			589.399	357.052	97.668
12.5	589.399	179.649	7.736			589.399	166.608	10.278			589.399	345.54	93.093
13.5	589.399	179.511	6.97			589.399	166.547	9.47			589.399	336.629	88.627
14.5	589.399	178.962	6.757			589.399	166.288	9.865			589.399	339.528	90.167
15.5	589.399	179.676	6.958			589.399	165.57	9.98			589.399	335.632	85.244
16.5	589.399	179.599	7.219			589.399	166.291	10.148			589.399	332.684	86.804
17.5	589.399	192.932	17.738			589.399	195.756	24.412			589.399	1884.77	875.558
18.5	589.399	193.001	17.869			589.399	196.469	23.773			589.399	1881.87	864.387
19.5	589.399	192.312	17.809			589.399	194.772	22.612			589.399	1854.04	838.619
20.5	589.399	192.779	17.717			589.399	195.539	23.633			589.399	1873.63	862.111
21.5	589.399	192.101	18.027			589.399	196.339	24.834			589.399	1819.83	826.175
22.5	589.399	191.427	16.073			589.399	196.769	23.313			589.399	1811.96	850.693
23.5	589.399	189.342	15.51			589.399	198.675	25.51			589.399	1762.95	803.988
24.5	589.399	189.889	16.628			589.399	198.623	25.349			589.399	1745.48	773.688
25.5	589.399	190.072	15.826			589.399	199.952	24.775			589.399	1729.63	790.987
26.5	589.399	190.704	17.246			589.399	202.176	26.533			589.399	1704.33	764.547
27.5	589.399	189.887	15.04			589.399	207.349	27.187			589.399	1718.03	767.769
28.5	589.399	194.343	18.196			589.399	214.579	30.928			589.399	1723.81	769.9
29.5	589.399	198.722	21.799			589.399	223.031	32.608			589.399	1687.56	752.2
30.5	589.399	208.257	25.903			589.399	227.219	34.087			589.399	1648.48	743.431
31.5	589.399	214.397	29.8			589.399	235.86	36.583			589.399	1598.56	719.416
32.5	589.399	220.341	34.531			589.399	239.477	38.04			589.399	1543.7	680.828
33.5	589.399	224.398	39.041			589.399	242.436	38.949			589.399	1487.81	667.96
34.5	589.399	224.535	38.041			589.399	242.232	40.288			589.399	1408.13	613.845
35.5	589.399	227.004	38.153			589.399	245.392	40.132			589.399	1360.49	601.429
36.5	589.399	227.253	38.567			589.399	249.814	43.362			589.399	1277.35	553.72
37.5	589.399	229.094	41.233			589.399	253.374	42.693			589.399	1160.03	502.57
38.5	589.399	230.393	42.782			589.399	254.967	49.349			589.399	878.579	310.308
39.5	589.399	230.558	39.248			589.399	250.465	46.2			589.399	557.007	190.084
40.5	589.399	232.27	41.578			589.399	236.186	39.642			589.399	506.253	184.876
41.5	589.399	230.489	42.337			589.399	222.68	35.326			589.399	432.161	181.49
42.5	589.399	231.969	41.066			589.399	211.785	31.967			589.399	384.512	168.313
43.5	589.399	230.225	38.702			589.399	197.431	24.841			589.399	364.95	166.549
44.5	589.399	227.439	39.022			589.399	188.547	23.788			589.399	345.557	148.507
45.5	589.399	230.75	40.645			589.399	183.585	20.235			589.399	329.391	153.532
46.5	589.399	230.793	38.869			589.399	182.996	19.606			589.399	315.495	145.896
47.5	589.399	230.404	40.801			589.399	181.056	18.645			589.399	298.852	132.285
48.5	589.399	231.495	40.697			589.399	180.819	18.294			589.399	284.663	120.581
49.5	589.399	228.354	38.586			589.399	180.214	18.046			589.399	271.87	113.821
50.5	589.399	226.465	37.514			589.399	179.397	18.42			589.399	259.148	105.192

## Sheet: C7
	Fluo4					Lar-GECO					MV633
	Area	Mean	StDev			Area	Mean	StDev			Area	Mean	StDev
	1224.38	197.097	24.168			1224.38	247.797	44.068			1224.38	1141.73	721.912
	1224.38	196.45	23.786			1224.38	210.278	30.802			1224.38	1213.95	803.009
	1224.38	195.57	23.264			1224.38	259.035	45.409			1224.38	1218.94	775.168
	1224.38	196.221	22.923			1224.38	207.799	28.485			1224.38	1215.22	802.121
	1224.38	194.943	22.554			1224.38	203.027	29.224			1224.38	1242.33	784.88
	1224.38	195.544	22.906			1224.38	200.697	26.57			1224.38	1220.93	798.823
	1224.38	195.326	23.41			1224.38	202.944	29.19			1224.38	1215.21	795.426
	1224.38	195.237	22.408			1224.38	216.902	33.581			1224.38	1237.33	815.256
	1224.38	194.849	22.131			1224.38	196.087	25.917			1224.38	1231.5	815.766
Anoxia	1224.38	196.183	22.827			1224.38	229.666	36.938			1224.38	1278.59	818.57
	1224.38	193.983	22.134			1224.38	192.358	25.014			1224.38	1218.51	783.577
	1224.38	188.316	16.341			1224.38	200.708	27.478			1224.38	1210.39	756.033
	1224.38	187.467	15.591			1224.38	199.035	27.33			1224.38	1127.73	668.047
	1224.38	185.821	14.245			1224.38	196.855	25.937			1224.38	1073.76	615.298
	1224.38	185.224	13.758			1224.38	196.276	26.98			1224.38	1062.08	595.782
	1224.38	185.264	13.588			1224.38	196.471	26.239			1224.38	1050.12	591.214
	1224.38	184.763	13.116			1224.38	199.007	30.805			1224.38	1053.22	639.462
	1224.38	183.909	12.203			1224.38	195.172	30.405			1224.38	909.255	515.859
	1224.38	182.886	11.388			1224.38	193.407	29.39			1224.38	737.98	382.202
	1224.38	181.915	10.183			1224.38	191.338	30.127			1224.38	631.402	318.35
	1224.38	181.621	9.735			1224.38	190.268	29.514			1224.38	553.251	274.978
	1224.38	180.999	9.37			1224.38	190.204	29.409			1224.38	495.011	234.282
	1224.38	181.143	9.792			1224.38	190.461	31.069			1224.38	463.574	220.007
	1224.38	180.736	8.644			1224.38	188.141	28.696			1224.38	424.15	194.717
	1224.38	180.626	8.752			1224.38	189.008	29.736			1224.38	399.453	185.576
	1224.38	180.647	9.107			1224.38	188.622	28.527			1224.38	367.729	167.463
	1224.38	180.185	8.311			1224.38	187.991	28.229			1224.38	350.45	156.416
	1224.38	180.119	8.484			1224.38	186.393	28.042			1224.38	327.209	145.63
	1224.38	180.033	8.202			1224.38	185.603	26.522			1224.38	310.921	134.772
	1224.38	180.26	8.482			1224.38	185.274	26.174			1224.38	288.836	124.287
	1224.38	179.827	7.89			1224.38	183.757	24.771			1224.38	270.508	107.5
	1224.38	179.496	7.637			1224.38	185.087	25.894			1224.38	261.014	102.421
	1224.38	179.677	7.442			1224.38	184.291	25.926			1224.38	248.55	98.084
	1224.38	179.69	7.534			1224.38	184.689	25.944			1224.38	237.644	88.168
	1224.38	179.582	7.406			1224.38	183.537	25.61			1224.38	228.037	83.953
	1224.38	179.597	7.496			1224.38	184.281	25.637			1224.38	223.467	78.202
	1224.38	179.437	7.198			1224.38	183.893	25.86			1224.38	216.038	76.983
	1224.38	179.604	7.571			1224.38	183.487	25.697			1224.38	208.184	71.196
	1224.38	179.866	7.458			1224.38	184.092	26.713			1224.38	208.106	71.603
Reoxy	1224.38	179.49	7.591			1224.38	183.708	26.586			1224.38	204.407	68.7
0.5	1224.38	179.828	8.037			1224.38	184.64	27.846			1224.38	202.455	67.058
1.5	1224.38	179.706	7.147			1224.38	186.061	29.853			1224.38	222.598	83.048
2.5	1224.38	180.249	8.167			1224.38	183.922	27.933			1224.38	247.542	97.888
3.5	1224.38	180.511	8.009			1224.38	185.755	27.727			1224.38	302.165	133.548
4.5	1224.38	180.736	8.798			1224.38	183.069	25.998			1224.38	333.752	151.522
5.5	1224.38	180.474	8.213			1224.38	182.816	26.466			1224.38	378.753	179.274
6.5	1224.38	181.025	8.582			1224.38	178.524	22.037			1224.38	384.703	185.344
7.5	1224.38	181.539	9.417			1224.38	181.932	25.092			1224.38	453.588	245.566
8.5	1224.38	181.127	9.176			1224.38	183.467	25.629			1224.38	456.134	241.27
9.5	1224.38	181.699	9.865			1224.38	179.874	22.45			1224.38	442.924	235.049
10.5	1224.38	180.857	8.675			1224.38	177.23	20.21			1224.38	402.438	206.09
11.5	1224.38	180.811	8.371			1224.38	174.437	17.808			1224.38	388.891	193.659
12.5	1224.38	180.367	7.962			1224.38	174.197	17.95			1224.38	378.451	183.813
13.5	1224.38	180.728	8.794			1224.38	173.934	18.243			1224.38	369.367	178.362
14.5	1224.38	180.365	8.375			1224.38	173.132	17.624			1224.38	367.875	174.543
15.5	1224.38	180.176	8.032			1224.38	171.558	15.653			1224.38	356.409	169.452
16.5	1224.38	179.9	7.531			1224.38	171.476	15.151			1224.38	356.473	164.494
17.5	1090.74	192.121	17.98			1090.74	211.717	36.751			1090.74	1731.89	932.689
18.5	1090.74	192.404	18.878			1090.74	211.459	35.927			1090.74	1759.01	949.529
19.5	1090.74	193.216	18.812			1090.74	211.858	36.025			1090.74	1762.85	966.73
20.5	1090.74	193.074	18.82			1090.74	213.977	39.681			1090.74	1778.74	961.222
21.5	1090.74	192.501	18.589			1090.74	215.226	37.815			1090.74	1765.55	968.041
22.5	1090.74	193.104	19.146			1090.74	217.395	41.234			1090.74	1762.08	963.819
23.5	1090.74	193.195	19.317			1090.74	217.386	40.974			1090.74	1756.29	981.185
24.5	1090.74	192.875	18.07			1090.74	220.341	42.944			1090.74	1747.87	993.491
25.5	1090.74	193.089	18.958			1090.74	224.814	46.89			1090.74	1747.9	1013.54
26.5	1090.74	194.394	21.261			1090.74	231.042	48.669			1090.74	1738.86	1030.97
27.5	1090.74	196.623	23.752			1090.74	239.653	54.816			1090.74	1721.56	1036.85
28.5	1090.74	202.569	30.694			1090.74	250.206	59.107			1090.74	1696.43	1044.48
29.5	1090.74	213.89	41.701			1090.74	257.893	62.186			1090.74	1644.71	1016.26
30.5	1090.74	222.691	49.871			1090.74	263.183	65.279			1090.74	1584.64	992.215
31.5	1090.74	227.135	53.828			1090.74	266.894	67.41			1090.74	1540.29	956.51
32.5	1090.74	233	62.24			1090.74	267.036	67.706			1090.74	1458.68	924.061
33.5	1090.74	234.889	63.284			1090.74	269.756	67.794			1090.74	1399.59	910.494
34.5	1090.74	237.415	68.81			1090.74	276.823	74.019			1090.74	1296.63	838.719
35.5	1090.74	244.967	74.005			1090.74	274.503	76.743			1090.74	1091.4	705.048
36.5	1090.74	249.11	77.323			1090.74	259.702	76.029			1090.74	827.535	462.503
37.5	1090.74	248.447	72.538			1090.74	243.38	69.521			1090.74	664.054	366.686
38.5	1090.74	249.144	73.725			1090.74	225.294	57.169			1090.74	598.669	338.292
39.5	1090.74	250.07	75.995			1090.74	211.889	46.176			1090.74	564.2	326.559
40.5	1090.74	249.475	73.202			1090.74	200.263	36.771			1090.74	525.615	304.892
41.5	1090.74	249.202	77.372			1090.74	194.397	32.996			1090.74	494.059	284.629
42.5	1090.74	248.407	75.098			1090.74	192.151	31.733			1090.74	474.741	273.278
43.5	1090.74	246.59	75.595			1090.74	191.84	30.733			1090.74	460.916	258.248
44.5	1090.74	244.647	71.751			1090.74	190.392	30.169			1090.74	434.766	254.107
45.5	1090.74	246.245	73.659			1090.74	191.908	31.007			1090.74	428.254	238.778
46.5	1090.74	244.654	72.951			1090.74	191.08	30.16			1090.74	412.678	233.796
47.5	1090.74	245.448	73.461			1090.74	191.394	32.18			1090.74	403.042	218
48.5	1090.74	243.101	70.226			1090.74	190.07	30.446			1090.74	391.729	208.157
49.5	1090.74	243.435	72.137			1090.74	189.623	28.705			1090.74	377.096	203.417
50.5	1090.74	241.891	70.128			1090.74	189.331	29.385			1090.74	362.627	187.381

## Sheet: C8
	Fluo4					Lar-GECO					MV633
	Area	Mean	StDev			Area	Mean	StDev			Area	Mean	StDev
	453.444	196.073	21.424			453.444	194.31	25.526			453.444	1026.55	474.541
	453.444	195.799	21.088			453.444	223.003	32.182			453.444	1046.59	512.353
	453.444	193.629	19.232			453.444	191.995	23.592			453.444	1033.11	473.74
	453.444	195.801	20.728			453.444	190.422	22.311			453.444	1073.27	505.484
	453.444	195.743	21.031			453.444	192.158	24.325			453.444	1099.66	501.451
	453.444	195.911	20.781			453.444	210.339	29.52			453.444	1101.31	537.965
	453.444	196.833	21.73			453.444	186.128	21.889			453.444	1089.17	490.113
	453.444	196.538	21.142			453.444	183.329	19.695			453.444	1102.93	501.915
	453.444	196.048	20.021			453.444	200.411	26.993			453.444	1100.48	525.4
Anoxia	453.444	197.097	21.849			453.444	182.148	19.55			453.444	1132.66	521.33
	453.444	195.899	20.598			453.444	180.838	19.235			453.444	1114.62	492.584
	453.444	189.905	16.034			453.444	185.804	21.24			453.444	1110.57	479.344
	453.444	188.298	15.034			453.444	182.451	18.522			453.444	1035.39	428.816
	453.444	187.395	13.722			453.444	182.404	19.397			453.444	1008.23	403.647
	453.444	186.968	14.331			453.444	183.598	21.094			453.444	1002.75	398.939
	453.444	186.932	13.967			453.444	183.957	21.749			453.444	990.62	397.929
	453.444	185.031	13.017			453.444	185.034	22.487			453.444	876.976	386.809
	453.444	183.969	11.212			453.444	184.6	22.359			453.444	743.078	265.23
	453.444	183.114	10.43			453.444	184.75	21.154			453.444	616.38	205.568
	453.444	182.286	10.456			453.444	182.755	20.721			453.444	542.034	181.624
	453.444	182.056	9.8			453.444	182.455	20.303			453.444	482.717	147.881
	453.444	182.278	10.66			453.444	182.049	19.555			453.444	443.801	133.153
	453.444	182.118	10.978			453.444	183.574	21.334			453.444	407.136	114.648
	453.444	181.768	9.863			453.444	183.673	21.682			453.444	377.191	105.162
	453.444	180.436	8.416			453.444	181.492	20.089			453.444	358.681	96.687
	453.444	180.816	9.101			453.444	182.3	21.29			453.444	332.203	91.151
	453.444	180.33	8.989			453.444	181.179	20.248			453.444	318.658	83.448
	453.444	180.542	7.852			453.444	181.918	20.227			453.444	303.559	79.137
	453.444	180.082	7.856			453.444	180.624	19.477			453.444	292.325	77.636
	453.444	179.872	8.327			453.444	180.179	19.488			453.444	276.043	70.359
	453.444	180.535	7.852			453.444	180.746	20.75			453.444	259.17	69.408
	453.444	180.031	8.051			453.444	183.395	22.043			453.444	253.003	65.824
	453.444	178.78	6.21			453.444	179.629	18.554			453.444	243.262	62.034
	453.444	179.555	7.614			453.444	178.148	19.067			453.444	236.201	60.691
	453.444	179.131	7.852			453.444	179.882	19.776			453.444	229.927	58.905
	453.444	179.022	6.608			453.444	179.656	19.342			453.444	224.647	59.211
	453.444	179.966	8.647			453.444	179.612	19.278			453.444	222.511	57.212
	453.444	179.198	7.043			453.444	179.642	18.964			453.444	213.089	54.971
	453.444	179.477	7.57			453.444	179.906	18.685			453.444	212.165	55.829
Reoxy	453.444	179.871	8.369			453.444	179.584	19.682			453.444	207.625	52.846
0.5	453.444	179.533	6.76			453.444	178.973	19.251			453.444	208.196	54.302
1.5	453.444	179.869	7.328			453.444	180.595	20.188			453.444	225.871	59.327
2.5	453.444	180.888	9.03			453.444	178.773	19.137			453.444	259.16	63.2
3.5	453.444	181.203	8.881			453.444	179.107	18.118			453.444	313.724	87.686
4.5	453.444	180.6	7.696			453.444	178.853	19.91			453.444	340.47	95.409
5.5	453.444	181.23	8.639			453.444	174.107	15.767			453.444	377.956	109.026
6.5	453.444	181.348	8.952			453.444	176.267	18.004			453.444	376.259	109.911
7.5	453.444	181.479	10.11			453.444	172.21	14.139			453.444	425.387	133.083
8.5	453.444	181.254	8.995			453.444	172.906	14.996			453.444	430.61	134.537
9.5	453.444	181.111	8.694			453.444	169.831	13.12			453.444	412.888	126.604
10.5	453.444	181.186	9.151			453.444	169.373	13.002			453.444	370.08	108.36
11.5	453.444	181.136	8.75			453.444	168.164	12.394			453.444	366.629	101.291
12.5	453.444	180.925	8.283			453.444	166.724	9.847			453.444	352.779	98.5
13.5	453.444	180.157	8.322			453.444	166.467	10.36			453.444	346.429	95.925
14.5	453.444	180.01	7.864			453.444	166.114	11.028			453.444	338.755	89.549
15.5	453.444	180.201	7.841			453.444	165.828	9.556			453.444	333.62	90.783
16.5	453.444	180.511	8.339			453.444	165.906	10.04			453.444	333.566	83.158
17.5	453.444	197.068	20.145			453.444	194.143	23.796			453.444	1774.32	763.368
18.5	453.444	194.479	18.776			453.444	193.167	24.032			453.444	1795.4	765.938
19.5	453.444	194.497	18.881			453.444	190.991	24.274			453.444	1778.83	774.968
20.5	453.444	193.918	18.877			453.444	193.666	23.954			453.444	1809.67	781.583
21.5	453.444	195.395	19.697			453.444	191.826	22.807			453.444	1778.31	786.761
22.5	453.444	194.552	19.541			453.444	192.242	23.696			453.444	1768.04	808.048
23.5	453.444	195.741	20.316			453.444	193.349	23.37			453.444	1778.36	816.755
24.5	453.444	194.031	17.569			453.444	190.802	22.835			453.444	1751.62	792.467
25.5	453.444	195.748	19.442			453.444	192.252	23.139			453.444	1741.36	791.467
26.5	453.444	193.334	18.401			453.444	194.782	24.251			453.444	1713.72	797.005
27.5	453.444	192.993	16.981			453.444	196.596	26.963			453.444	1733.67	814.102
28.5	453.444	193.383	18.064			453.444	196.252	24.688			453.444	1736.13	805.201
29.5	453.444	193.211	16.97			453.444	197.366	26.013			453.444	1737.56	809.577
30.5	453.444	193.068	17.903			453.444	201.872	28.864			453.444	1720.6	788.466
31.5	453.444	197.746	20.565			453.444	204.886	27.762			453.444	1708.49	773.296
32.5	453.444	205.511	24.765			453.444	214.652	34.772			453.444	1691.25	766.506
33.5	453.444	217.216	32.701			453.444	215.368	31.387			453.444	1690.66	720.417
34.5	453.444	225.811	39.76			453.444	215.744	33.136			453.444	1643.63	692.687
35.5	453.444	231.118	40.208			453.444	219.329	33.227			453.444	1621.08	682.582
36.5	453.444	232.245	40.445			453.444	218.959	35.053			453.444	1568.24	633.614
37.5	453.444	227.094	35.077			453.444	218.661	33.288			453.444	1471.82	584.15
38.5	453.444	229.976	39.347			453.444	218.741	33.364			453.444	1427.9	544.164
39.5	453.444	231.906	41.176			453.444	220.269	35.266			453.444	1342.15	506.298
40.5	453.444	233.625	41.813			453.444	221.75	32.822			453.444	1254.74	463.503
41.5	453.444	236.145	42.481			453.444	220.55	34.187			453.444	901.147	263.202
42.5	453.444	238.613	43.574			453.444	215.494	32.237			453.444	697.557	244.983
43.5	453.444	241.273	45.567			453.444	206.029	30.324			453.444	640.486	276.923
44.5	453.444	237.404	42.586			453.444	195.973	25.485			453.444	586.232	255.494
45.5	453.444	238.08	41.58			453.444	192.061	23.829			453.444	571.182	262.815
46.5	453.444	239.383	44.626			453.444	191.269	24.612			453.444	553.087	255.169
47.5	453.444	239.387	43.955			453.444	187.448	20.449			453.444	533.908	257.704
48.5	453.444	239.211	43.75			453.444	187.317	22.526			453.444	519.586	254.347
49.5	453.444	237.058	41.218			453.444	185.354	21.243			453.444	508.77	245.013
50.5	453.444	234.334	40.908			453.444	185.896	21.215			453.444	484.796	233.391

## Sheet: C9
	Fluo4					Lar-GECO					MV633
	Area	Mean	StDev			Area	Mean	StDev			Area	Mean	StDev
	749.302	185.752	14.387			749.302	211.709	33.433			749.302	1075.76	574.388
	749.302	185.936	13.923			749.302	235.989	42.904			749.302	1129.1	610.801
	749.302	185.671	14.265			749.302	208.703	31.964			749.302	1119.62	609.409
	749.302	186.025	15.328			749.302	245.188	45.732			749.302	1136.16	632.835
	749.302	186.341	15.023			749.302	206.712	31.078			749.302	1162.23	683.876
	749.302	185.976	14.015			749.302	212.184	33.353			749.302	1168.31	685.808
	749.302	186.544	14.103			749.302	202.11	29.833			749.302	1173.09	676.783
	749.302	185.861	13.904			749.302	199.6	29.492			749.302	1186.28	678.599
	749.302	185.965	14.049			749.302	204.853	32.199			749.302	1180.94	706.69
Anoxia	749.302	186.258	14.038			749.302	195.739	27.017			749.302	1215.24	733.996
	749.302	186.822	14.963			749.302	221.725	37.665			749.302	1201	709.449
	749.302	185.524	14.142			749.302	207.808	32.983			749.302	1181.4	684.578
	749.302	184.997	13.04			749.302	204.234	30.8			749.302	1110.06	602.003
	749.302	184.28	12.338			749.302	202.61	30.03			749.302	1065.61	566.755
	749.302	184.245	12.275			749.302	201.714	29.908			749.302	1070.71	549.218
	749.302	184.039	11.419			749.302	201.251	29.877			749.302	1043.24	524.763
	749.302	183.77	11.991			749.302	202.332	29.182			749.302	1031.84	523.142
	749.302	183.653	12.167			749.302	199.233	29.6			749.302	973.494	485.072
	749.302	183.03	10.82			749.302	194.531	26.525			749.302	888.013	428.273
	749.302	182.591	10.5			749.302	196.362	26.981			749.302	845.176	434.469
	749.302	182.116	9.803			749.302	202.377	37.082			749.302	807.051	454.279
	749.302	181.767	9.833			749.302	202.809	35.286			749.302	731.123	391.953
	749.302	181.367	9.495			749.302	203.955	39.198			749.302	674.938	350.691
	749.302	181.362	9.787			749.302	200.139	35.068			749.302	600.94	308.04
	749.302	181.055	9.032			749.302	200.989	35.883			749.302	567.079	314.206
	749.302	180.77	8.758			749.302	200.343	37.708			749.302	530.145	302.105
	749.302	180.454	8.814			749.302	199.79	39.138			749.302	493.323	275.397
	749.302	180.136	8.102			749.302	197.976	37.867			749.302	460.826	253.601
	749.302	179.979	7.995			749.302	198.406	37.216			749.302	436.344	239.035
	749.302	180.332	8.651			749.302	196.796	34.983			749.302	409.634	218.959
	749.302	179.296	7.83			749.302	196.468	34.927			749.302	375.163	192.464
	749.302	179.614	7.919			749.302	196.628	34.402			749.302	348.355	166.066
	749.302	179.321	7.334			749.302	197.488	35.343			749.302	316.113	146.993
	749.302	179.542	7.585			749.302	196.913	35.005			749.302	299.743	137.681
	749.302	179.075	6.446			749.302	194.931	33.526			749.302	278.046	121.461
	749.302	179.304	7.054			749.302	196.603	33.381			749.302	270.607	125.004
	749.302	179.18	6.903			749.302	196.97	33.766			749.302	262.041	119.352
	749.302	179.361	6.853			749.302	196.524	34.005			749.302	252.048	120.702
	749.302	179.149	6.492			749.302	196.909	32.555			749.302	252.64	110
Reoxy	749.302	179.343	6.951			749.302	197.282	33.783			749.302	244.667	108.728
0.5	749.302	179.282	7.213			749.302	197.987	34.187			749.302	249.068	112.485
1.5	749.302	178.904	6.254			749.302	200.249	36.082			749.302	269.268	128.503
2.5	749.302	179.233	6.67			749.302	199.246	40.002			749.302	281.996	131.715
3.5	749.302	179.348	6.969			749.302	203.785	44.497			749.302	335.266	164.048
4.5	749.302	179.126	6.614			749.302	203.852	41.158			749.302	378.469	190.665
5.5	749.302	179.423	7.554			749.302	196.678	34.957			749.302	425.238	225.911
6.5	749.302	179.357	6.933			749.302	189.564	31.821			749.302	428.086	224.175
7.5	749.302	179.838	7.635			749.302	193.908	30.374			749.302	501.392	282.299
8.5	749.302	179.442	7.186			749.302	189.955	30.718			749.302	507.181	284.775
9.5	749.302	179.241	7.202			749.302	187.826	27.846			749.302	492.389	263.792
10.5	749.302	179.542	6.713			749.302	182.238	23.758			749.302	452.179	223.033
11.5	749.302	179.374	7.411			749.302	178.929	21.038			749.302	436.272	213.767
12.5	749.302	179.201	6.723			749.302	177.877	20			749.302	423.124	193.389
13.5	749.302	179.061	6.432			749.302	176.4	19.956			749.302	416.232	188.272
14.5	749.302	179.156	6.206			749.302	175.186	19.183			749.302	414.433	184.082
15.5	749.302	178.774	6.694			749.302	173.699	17.043			749.302	410.062	181.099
16.5	749.302	179.692	7.671			749.302	173.233	16.516			749.302	406.806	177.229
17.5	749.302	186.219	13.146			749.302	224.896	42.703			749.302	1942.05	1087.12
18.5	749.302	185.643	12.88			749.302	224.07	41.414			749.302	1974.78	1089
19.5	749.302	186.918	14.08			749.302	222.581	40.926			749.302	1971.41	1097.41
20.5	749.302	186.031	13.375			749.302	222.998	42.265			749.302	1979.03	1087.1
21.5	749.302	186.48	14.319			749.302	223.543	41.774			749.302	1975.59	1103.49
22.5	749.302	186.63	14.167			749.302	225.721	40.965			749.302	1987.1	1119.6
23.5	749.302	186.269	13.343			749.302	229.045	44.23			749.302	1961.95	1095.52
24.5	749.302	185.793	13.32			749.302	229.978	45.504			749.302	1952.08	1112.35
25.5	749.302	186.607	13.606			749.302	235.021	49.97			749.302	1938.85	1102.37
26.5	749.302	186.1	13.596			749.302	241.11	52.031			749.302	1928.32	1110.57
27.5	749.302	186.645	14.202			749.302	244.892	55.56			749.302	1938.9	1104.62
28.5	749.302	186.953	14.47			749.302	254.122	59.798			749.302	1966.46	1135.41
29.5	749.302	187.109	15.065			749.302	263.593	63.528			749.302	1966.62	1146.78
30.5	749.302	187.679	14.696			749.302	274.416	74.054			749.302	1971.27	1148.52
31.5	749.302	189.251	16.593			749.302	285.261	78.163			749.302	1974.28	1119.91
32.5	749.302	191.256	17.91			749.302	293.208	85.714			749.302	1938.08	1094.23
33.5	749.302	191.675	19.275			749.302	302.125	87.44			749.302	1916.12	1082.04
34.5	749.302	191.754	20.112			749.302	307.477	91.237			749.302	1840.15	1035.74
35.5	749.302	193.007	21.047			749.302	309.76	90.045			749.302	1798.46	1005.21
36.5	749.302	191.892	19.454			749.302	322.282	101.882			749.302	1702.2	935.666
37.5	749.302	194.582	22.612			749.302	300.885	77.256			749.302	1374.72	726.965
38.5	749.302	194.028	22.573			749.302	258.786	58.14			749.302	1004.52	478.386
39.5	749.302	192.719	21.034			749.302	229.328	43.28			749.302	790.922	488.749
40.5	749.302	192.462	22.15			749.302	210.659	38.423			749.302	719.771	497.254
41.5	749.302	191.566	20.165			749.302	202.794	35.488			749.302	664.752	468.143
42.5	749.302	192.518	20.034			749.302	198.555	33.781			749.302	609.886	442.793
43.5	749.302	191.601	18.695			749.302	193.653	31.905			749.302	568.895	423.836
44.5	749.302	190.9	19.423			749.302	189.345	31.199			749.302	520.079	382.279
45.5	749.302	191.458	21.217			749.302	188.297	31.684			749.302	504.408	376.605
46.5	749.302	191.201	20.173			749.302	187.77	30.782			749.302	476.987	352.3
47.5	749.302	191.935	20.69			749.302	185.061	29.084			749.302	443.355	320.837
48.5	749.302	191.477	19.877			749.302	183.669	28.206			749.302	421.426	303.619
49.5	749.302	191.42	20.871			749.302	182.758	27.131			749.302	398.92	286.314
50.5	749.302	191.173	20.794			749.302	182.197	24.704			749.302	372.76	263.872

## Sheet: C10
	Fluo4					Lar-GECO					MV633
	Area	Mean	StDev			Area	Mean	StDev			Area	Mean	StDev
	767.182	21.113	15.631			767.182	20.672	9.07			767.182	20.389	10.928
	767.182	22.575	15.07			767.182	23.35	10.988			767.182	21.925	11.526
	767.182	23.787	16.532			767.182	21.626	10.394			767.182	22.382	11.256
	767.182	23.767	15.646			767.182	20.093	9.975			767.182	22.266	11.859
	767.182	29.463	17.634			767.182	19.437	10.025			767.182	21.641	11.837
	767.182	35.557	20.429			767.182	19.879	10.372			767.182	22.113	12.447
	767.182	44.414	22.323			767.182	18.465	9.616			767.182	22.313	13.113
	767.182	52.137	25.324			767.182	18.765	9.951			767.182	22.882	13.948
	767.182	51.183	25.868			767.182	19.451	10.422			767.182	23.466	14.301
	767.182	49.364	24.135			767.182	19.853	10.58			767.182	23.548	14.169
	767.182	34.861	20.611			767.182	19.801	11.001			767.182	23.901	14.829
Anoxia	767.182	28.837	17.674			767.182	21.085	11.163			767.182	24.499	14.779
	767.182	31.014	18.164			767.182	17.887	8.407			767.182	21.907	13.362
	767.182	20.209	14.193			767.182	15.584	7.31			767.182	22.455	12.435
	767.182	19.732	14.917			767.182	14.276	6.572			767.182	22.264	11.32
	767.182	18.211	14.064			767.182	13.698	6.428			767.182	23.119	11.294
	767.182	18.062	13.587			767.182	13.887	6.206			767.182	22.888	10.752
	767.182	18.082	14.142			767.182	13.795	6.294			767.182	21.746	9.925
	767.182	18.33	13.706			767.182	13.934	6.237			767.182	20.666	9.213
	767.182	19.801	14.288			767.182	13.28	6.086			767.182	19.813	8.953
	767.182	19.205	14.523			767.182	12.901	5.952			767.182	18.519	8.305
	767.182	20.398	15.71			767.182	12.173	5.721			767.182	17.445	8.287
	767.182	20.666	15.097			767.182	12.406	5.997			767.182	17.206	8.397
	767.182	20.686	15.691			767.182	12.36	6.021			767.182	16.506	8.455
	767.182	21.312	16.086			767.182	11.644	5.75			767.182	16.242	9.199
	767.182	21.481	16.478			767.182	11.911	6.129			767.182	15.43	9.067
	767.182	20.02	16.512			767.182	10.783	5.413			767.182	14.677	8.791
	767.182	19.732	15.544			767.182	11.453	5.497			767.182	14.962	9.134
	767.182	20.02	15.485			767.182	11.64	5.775			767.182	14.365	8.866
	767.182	19.781	15.413			767.182	10.684	5.598			767.182	13.929	9.038
	767.182	19.612	15.172			767.182	11.221	5.727			767.182	13.939	9.188
	767.182	20.736	15.28			767.182	11.529	5.692			767.182	13.778	8.989
	767.182	20.547	16.572			767.182	10.885	5.741			767.182	13.215	8.562
	767.182	20.676	16.365			767.182	11.097	5.847			767.182	13.086	8.512
	767.182	20.348	16.341			767.182	10.211	5.217			767.182	12.508	8.068
	767.182	20.944	16.177			767.182	10.33	5.411			767.182	12.648	8.432
	767.182	20.915	16.547			767.182	10.521	5.524			767.182	12.764	8.563
	767.182	20.775	15.948			767.182	10.716	5.82			767.182	12.693	8.202
	767.182	21.342	15.932			767.182	10.421	5.624			767.182	12.072	7.488
	767.182	20.845	16.547			767.182	10.326	5.36			767.182	12.038	7.776
	767.182	22.008	16.821			767.182	10.811	5.425			767.182	12.061	7.548
Reoxy	767.182	21.928	17.024			767.182	10.358	5.33			767.182	11.803	7.542
0.5	767.182	22.177	16.755			767.182	11.767	6			767.182	13.217	8.819
1.5	767.182	22.575	16.555			767.182	12.235	6.744			767.182	15.311	9.502
2.5	767.182	32.237	20.797			767.182	13.66	7.244			767.182	18.73	11.335
3.5	767.182	23.062	17.838			767.182	13.455	7.201			767.182	21.15	12.636
4.5	767.182	21.392	15.3			767.182	14.294	7.714			767.182	23.495	14.464
5.5	767.182	18.688	14.744			767.182	14.352	8.026			767.182	26	15.065
6.5	767.182	19.632	15.323			767.182	14.634	7.913			767.182	28.449	16.923
7.5	767.182	23.827	17.573			767.182	14.664	7.832			767.182	28.93	17.272
8.5	767.182	18.37	14.583			767.182	15.978	8.787			767.182	30.591	18.327
9.5	767.182	16.71	13.837			767.182	15.654	8.573			767.182	30.926	18.58
10.5	767.182	15.924	13.357			767.182	15.616	8.546			767.182	30.84	18.576
11.5	767.182	16.421	13.696			767.182	15.879	8.856			767.182	31.25	19.372
12.5	767.182	16.233	13.758			767.182	15.829	8.757			767.182	31.466	19.016
13.5	767.182	15.775	13.381			767.182	16.107	8.936			767.182	32.09	19.832
14.5	767.182	16.103	13.898			767.182	15.988	9.025			767.182	32.191	19.931
15.5	767.182	17.475	15.524			767.182	15.815	9.129			767.182	31.885	19.322
16.5	767.182	19.473	15.318			767.182	15.875	8.83			767.182	31.953	19.123
17.5	767.182	21.879	16.761			767.182	15.831	9.261			767.182	31.998	19.262
18.5	767.182	26.501	18.605			767.182	15.044	8.6			767.182	31.367	19.444
19.5	767.182	34.294	21.077			767.182	15.018	8.595			767.182	31.868	19.155
20.5	767.182	51.71	27.648			767.182	15.885	9.113			767.182	33.553	20.806
21.5	767.182	55.944	30.493			767.182	19.483	12.409			767.182	32.864	20.835
22.5	767.182	62.982	32.645			767.182	21.69	13.585			767.182	32.446	19.897
23.5	767.182	61.103	32.774			767.182	20.567	13.488			767.182	27.622	15.892
24.5	767.182	53.748	31.512			767.182	21.064	13.931			767.182	26.072	14.481
25.5	767.182	63.936	32.375			767.182	19.616	13.297			767.182	21.112	12.408
26.5	767.182	60.547	33.002			767.182	18.433	13.03			767.182	17.493	11.196
27.5	767.182	67.843	37.193			767.182	20.505	14.004			767.182	15.083	10.876
28.5	767.182	71.65	38.339			767.182	21.189	14.458			767.182	13.765	10.436
29.5	767.182	41.998	27.942			767.182	26.189	20.699			767.182	12.69	11.038
30.5	767.182	18.201	17.238			767.182	27.29	21.036			767.182	11.747	10.756
31.5	767.182	13.956	15.274			767.182	27.783	21.068			767.182	11.609	11.268
32.5	767.182	11.958	13.635			767.182	26.561	20.275			767.182	10.566	10.081
33.5	767.182	13.449	14.665			767.182	27.467	20.417			767.182	10.28	9.664
34.5	767.182	11.392	14.137			767.182	25.779	19.855			767.182	9.598	8.519
35.5	767.182	10.318	13.564			767.182	25.328	19.311			767.182	9.301	8.201
36.5	767.182	10.656	15.238			767.182	25.642	19.284			767.182	8.929	7.461
37.5	767.182	9.672	13.323			767.182	26.05	19.709			767.182	8.538	6.784
38.5	767.182	8.748	12.775			767.182	25.883	19.619			767.182	8.299	6.621
39.5	767.182	7.525	11.159			767.182	26.549	20.102			767.182	7.952	5.767
40.5	767.182	7.217	10.955			767.182	26.425	19.888			767.182	7.86	5.686
41.5	767.182	6.332	9.607			767.182	26.97	20.438			767.182	7.962	5.336
42.5	767.182	5.606	8.91			767.182	26.072	19.661			767.182	7.59	4.843
43.5	767.182	4.254	7.713			767.182	26.312	19.977			767.182	7.488	4.925
44.5	767.182	4.294	7.388			767.182	26.113	19.735			767.182	7.41	4.705
45.5	767.182	4.453	7.717			767.182	26.173	20.042			767.182	7.397	4.602
46.5	767.182	4.264	7.11			767.182	26.25	19.881			767.182	7.346	4.567
47.5	767.182	4.533	7.38			767.182	26.27	19.978			767.182	7.441	4.52
48.5	767.182	4.364	7.593			767.182	26.37	20.059			767.182	7.309	4.408
49.5	767.182	3.996	6.702			767.182	29.744	22.76			767.182	7.877	4.596

[truncated: 28 more sheets: C11, C12, C13, C14, C15, C16, C17, C18, C19, C20, C21, C22, C23, C24, C25, C26, C27, C28, C29, C30 …]
