# Supplementary material for: Chronology of critical events in neonatal rat ventricular myocytes occurring during reperfusion after simulated ischemia
Source: PLoS One. 2019 Feb 7;14(2):e0212076. doi: 10.1371/journal.pone.0212076 (PMC6366697; doi:10.1371/journal.pone.0212076)
Supplement: S2 Dataset — (XLSX) [file pone.0212076.s008.xlsx]

## Sheet: C1
	Fluo4					Lar-GECO					MV633
	Area	Mean	StDev			Area	Mean	StDev			Area	Mean	StDev
	970.034	262.038	141.747			970.034	107.195	83.156			970.034	370.517	228.365
	970.034	269.535	146.239			970.034	113.044	89.279			970.034	400.108	255.431
	984.523	273.45	146.746			984.523	117.466	97.186			984.523	403.337	252.816
	984.523	270.079	147.539			984.523	119.225	100.049			984.523	413.207	261.402
	984.523	262.792	141.642			984.523	121.246	101.182			984.523	419.886	265.692
	984.523	257.19	143.369			984.523	125.546	106.827			984.523	423.603	275.45
	984.523	286.637	150			984.523	126.723	104.723			984.523	426.084	284.373
	984.523	376.316	169.313			984.523	123.167	107.951			984.523	430.452	278.044
	986.048	282.877	149.044			986.048	122.456	106.936			986.048	434.579	289.11
	986.048	374.002	174.187			986.048	127.295	109.275			986.048	436.345	290.951
	986.048	366.923	172.104			986.048	126.602	108.409			986.048	436.959	292.401
	986.048	257.782	139.984			986.048	134.546	114.381			986.048	441.486	298.638
	986.048	267.236	140.979			986.048	129.98	108.532			986.048	433.265	285.909
	986.048	273.176	143.571			986.048	112.21	97.376			986.048	442.181	303.649
	986.048	320.891	158.674			986.048	116.207	96.923			986.048	442.603	303.075
	986.048	296.687	155.156			986.048	116.442	104.092			986.048	438.315	299.679
	986.048	367.765	166.846			986.048	116.121	98.066			986.048	437.943	306.85
	986.048	325.346	154.29			986.048	117.828	101.482			986.048	435.805	310.363
	986.048	303.963	153.836			986.048	123.323	111.858			986.048	443.297	311.352
	986.048	294.261	151.887			986.048	123.347	112.789			986.048	432.507	293.115
	986.048	329.751	161.969			986.048	129.881	115.522			986.048	433.384	298.486
	986.048	342.175	156.472			986.048	132.554	115.749			986.048	428.653	282.825
	986.048	321.089	150.595			986.048	128.643	116.499			986.048	425.777	284.724
	978.422	305.384	148.865			978.422	137.665	117.856			978.422	428.693	285.762
	978.422	325.537	151.833			978.422	139.099	121.605			978.422	429.279	287.636
	978.422	311.27	154.293			978.422	144.86	129.348			978.422	427.818	290.131
Anoxia	978.422	305.085	150.798			978.422	141.319	121.504			978.422	425.182	283.838
	978.422	291.866	143.755			978.422	128.636	113.494			978.422	412.505	268.35
	978.422	346.438	162.128			978.422	62.416	53.84			978.422	405.029	263.304
	978.422	403.255	183.855			978.422	64.436	50.876			978.422	404.665	254.635
	978.422	393.777	179.745			978.422	65.272	52.028			978.422	400.055	245.794
	978.422	389.786	172.149			978.422	61.369	47.971			978.422	398.943	240.931
	978.422	386.145	180.414			978.422	56.817	45.767			978.422	390.023	230.573
	978.422	386.245	177.593			978.422	52.801	44.362			978.422	376.234	225.265
	978.422	379.012	172.6			978.422	47.938	41.65			978.422	365.887	213.732
	978.422	390.235	178.485			978.422	47.189	38.549			978.422	358.467	217.607
	978.422	404.602	183.961			978.422	47.638	40			978.422	354.988	210.265
	919.702	456.915	196.251			919.702	45.506	40.041			919.702	363.475	206.123
	901.399	492.02	209.259			901.399	44.914	39.236			901.399	320.826	210.258
	886.91	494.5	214.962			886.91	44.437	38.037			886.91	300.66	215.873
	773.282	553.152	244.419			773.282	46.895	40.258			773.282	293.71	217.113
Reoxy	755.742	579.81	264.392			755.742	45.126	38.814			755.742	270.512	209.813
0.5	755.742	718.595	300.3			755.742	84.408	63.89			755.742	293.892	249.576
1.5	754.216	982.002	380.928			754.216	154.208	115.867			754.216	302.926	228.395
2.5	754.216	802.686	299.865			754.216	125.784	97.441			754.216	376.533	247.657
3.5	754.216	754.54	290.146			754.216	115.171	92.743			754.216	437.52	288.57
4.5	770.231	712.871	266.036			770.231	112.919	91.198			770.231	496.268	318.324
5.5	770.231	754.566	281.378			770.231	121.394	97.483			770.231	582.893	369.411
6.5	810.649	822.788	293.764			810.649	138.867	108.519			810.649	712.227	461.305
7.5	810.649	890.702	307.264			810.649	140.553	110.151			810.649	731.263	468.844
8.5	810.649	971.018	334.159			810.649	153.934	113.851			810.649	749.068	494.573
9.5	779.382	1092.88	381.19			779.382	193.973	140.274			779.382	797.711	521.428
10.5	779.382	1198.53	405.459			779.382	269.307	199.518			779.382	823.175	572.913
11.5	779.382	1243.12	423.996			779.382	351.562	278.54			779.382	837.013	592.684
12.5	779.382	1329.22	471.084			779.382	408.391	328.988			779.382	871.367	628.805
13.5	761.08	1374.65	450.488			761.08	430.236	343.308			761.08	882.047	634.689
14.5	761.08	1400.24	476.569			761.08	431.102	358.473			761.08	874.439	657.604
15.5	761.08	1479.63	509.292			761.08	425.475	367.474			761.08	841.263	667.442
16.5	709.223	1558.23	545.257			709.223	455.57	403.52			709.223	858.683	705.551
17.5	659.653	1731.85	595.485			659.653	523.376	443.934			659.653	896.318	784.781
18.5	603.221	1830.11	640.707			603.221	563.418	457.94			603.221	834.45	683.869
19.5	603.221	1850.34	624.151			603.221	597.745	488.086			603.221	518.813	392.423
20.5	603.221	1767.4	639.032			603.221	674.326	611.206			603.221	342.225	350.224
21.5	572.716	1754.16	639.797			572.716	715.739	633.532			572.716	267.933	302.186
22.5	572.716	1757.74	635.963			572.716	705.427	616.529			572.716	214.085	207.085
23.5	572.716	1704.48	620.69			572.716	694.605	600.606			572.716	183.149	166.971
24.5	572.716	1675.33	640.168			572.716	696.394	598.228			572.716	162.846	127.792
25.5	547.55	1538.05	556.536			547.55	726.93	585.843			547.55	145.514	98.892
26.5	547.55	1280.62	468.031			547.55	736.691	597.609			547.55	134.539	87.447
27.5	547.55	871.487	374.889			547.55	741.014	606.074			547.55	121.602	75.588
28.5	547.55	525.994	291.974			547.55	752.245	622.634			547.55	113.208	71.458
29.5	547.55	330.875	245.256			547.55	784.936	627.894			547.55	105.479	62.394
30.5	547.55	250.206	267.727			547.55	808	641.763			547.55	103.572	51.603
31.5	547.55	205.37	225.391			547.55	793.961	633.624			547.55	104.238	55.552
32.5	547.55	192.089	218.497			547.55	776.134	628.067			547.55	103.971	55.054
33.5	547.55	180.234	211.924			547.55	754.206	605.007			547.55	104.318	55.102
34.5	547.55	180.947	221.865			547.55	756.167	602.82			547.55	104.07	60.211
35.5	547.55	173.281	216.152			547.55	756.457	601.089			547.55	104.479	56.187
36.5	547.55	177.649	233.437			547.55	750.418	595.43			547.55	105.196	55.637
37.5	547.55	164.011	201.206			547.55	744.245	596.475			547.55	105	57.284
38.5	547.55	175.955	217.447			547.55	743.911	589.649			547.55	103.978	52.226
39.5	547.55	176.579	215.022			547.55	751.554	603.435			547.55	105.297	53.025
40.5	547.55	175.242	214.829			547.55	738.362	594.052			547.55	101.39	51.846
41.5	547.55	170.34	222.894			547.55	741.883	594.707			547.55	100.947	54.627
42.5	547.55	170.251	221.304			547.55	759.643	609.231			547.55	98.302	50.745
43.5	547.55	166.596	217.013			547.55	743.042	596.513			547.55	100.127	52.811
44.5	547.55	175.866	222.671			547.55	768.535	619.406			547.55	100.018	52.66
45.5	547.55	177.292	227.841			547.55	746.273	587.127			547.55	100.132	48.973
46.5	547.55	177.827	221.132			547.55	762.34	602.934			547.55	98.976	49.507
47.5	547.55	170.518	218.512			547.55	766.552	611.65			547.55	97.951	45.533
48.5	547.55	175.866	224.511			547.55	759.064	605.345			547.55	95.284	47.409
49.5	547.55	179.343	219.76			547.55	769.961	609.927			547.55	95.759	47.639
50.5	547.55	171.855	230.828			547.55	763.766	604.113			547.55	94.66	44.835
51.5	547.55	172.033	219.321			547.55	757.37	609.301			547.55	94.63	46.208
52.5	547.55	172.657	222.492			547.55	756.435	606.065			547.55	92.756	45.436
53.5	547.55	165.526	222.399			547.55	754.942	612.825			547.55	91.015	44.906
54.5	547.55	172.657	210.486			547.55	763.944	621.617			547.55	92.23	44.141
55.5	547.55	171.053	220.541			547.55	771.655	613.419			547.55	91.545	42.866
56.5	547.55	173.103	217.086			547.55	786.719	626.628			547.55	91.177	41.893
57.5	547.55	175.777	228.002			547.55	767.465	617.034			547.55	90.837	42.682
58.5	547.55	168.022	218.33			547.55	758.24	611.303			547.55	87.904	40.465
59.5	547.55	170.429	212.283			547.55	758.284	606.865			547.55	88.823	42.305
60.5	547.55	167.577	224.436			547.55	750.217	606.782			547.55	87.446	39.582

## Sheet: C2
	Fluo4					Lar-GECO					MV633
	Area	Mean	StDev			Area	Mean	StDev			Area	Mean	StDev
	668.042	285.297	143.312			668.042	74.009	63.073			668.042	687.658	419.66
	668.042	267.836	136.941			668.042	74.283	61.589			668.042	701.382	446.341
	668.042	277.553	143.25			668.042	79.598	68.413			668.042	712.094	460.463
	668.042	267.616	138.911			668.042	82.265	66.617			668.042	715.548	473.59
	668.042	273.388	138.188			668.042	79.763	67.143			668.042	734.47	473.588
	668.042	269.662	135.412			668.042	81.023	66.283			668.042	724.105	480.764
	668.042	258.776	136.878			668.042	79.836	67.608			668.042	717.744	476.779
	668.042	277.991	139.742			668.042	80.073	70			668.042	710.26	470.42
	668.042	303.635	156.479			668.042	78.795	68.911			668.042	711.41	482.472
	668.042	259.872	136.183			668.042	81.973	70.915			668.042	719.35	477.912
	668.042	251.836	136.654			668.042	81.79	69.174			668.042	723.097	495.998
	668.042	249.059	138.685			668.042	83.982	71.921			668.042	712.776	478.873
	668.042	278.21	149.937			668.042	88.42	75.405			668.042	726.961	508.064
	668.042	281.059	145.15			668.042	70.466	61.27			668.042	689.007	480.852
	668.042	343.233	159.323			668.042	71.836	65.013			668.042	681.485	479.504
	668.042	309.333	152.309			668.042	71.178	63.349			668.042	673.487	482.748
	668.805	233.742	131.12			668.805	69.291	61.963			668.805	657.674	469.857
	668.805	338.536	155.847			668.805	70.331	63.771			668.805	653.803	458.055
	668.805	322.262	156.378			668.805	71.681	63.286			668.805	649.342	454.018
	668.805	288.693	148.609			668.805	74.217	66.667			668.805	655.065	459.897
	668.805	271.836	141.421			668.805	76.789	68.782			668.805	665.673	472.434
	668.805	278.987	148.808			668.805	77.555	72.05			668.805	647.486	447.039
	668.805	280.666	144.016			668.805	76.771	66.739			668.805	640.604	427.051
	668.805	289.35	154.346			668.805	79.325	72.88			668.805	636.713	446.236
	668.805	276.652	148.207			668.805	78.96	69.063			668.805	629.831	437.328
	668.805	280.885	145.223			668.805	79.161	69.165			668.805	615.854	413.659
Anoxia	668.805	266.873	145.63			668.805	77.227	69.784			668.805	593.117	390.225
	668.805	254.686	136.616			668.805	68.725	60.6			668.805	591.536	394.63
	668.805	312.046	153.595			668.805	35.156	34.483			668.805	534.212	357.642
	668.805	359.699	169.474			668.805	37.309	34.726			668.805	545.086	346.626
	668.805	368.967	166.707			668.805	35.339	33.651			668.805	529.578	329.686
	668.805	372.032	170.639			668.805	33.97	31.292			668.805	523.843	334.64
	668.805	377.578	167.428			668.805	31.799	29.495			668.805	498.374	311.686
	668.805	388.306	180.826			668.805	29.792	28.617			668.805	465.681	291.43
	660.416	365.894	172.743			660.416	26.143	26.209			660.416	434.886	264.372
	638.3	401.51	175.611			638.3	26.915	25.846			638.3	426.576	265.629
	567.378	452.989	190.334			567.378	28.731	28.714			567.378	432.363	266.345
	557.464	477.68	213.71			557.464	26.703	26.628			557.464	387.902	221.732
	533.061	509.619	217.872			533.061	25.019	23.734			533.061	322.977	170.817
	533.061	510.169	246.654			533.061	25.202	25.628			533.061	272.742	145.823
	521.622	569.357	257.071			521.622	23.719	23.638			521.622	230.269	122.796
Reoxy	521.622	585.544	251.424			521.622	23.836	25.279			521.622	200.675	103.924
0.5	521.622	814.035	310.209			521.622	65.895	55.01			521.622	223.079	138.189
1.5	521.622	978.339	379.68			521.622	96.655	82.044			521.622	230.737	140.441
2.5	513.996	993.709	367.776			513.996	92.558	77.392			513.996	339.061	202.264
3.5	542.975	859.146	292.152			542.975	74.697	62.795			542.975	451.909	268.25
4.5	548.313	627.271	218.025			548.313	69.853	62.89			548.313	557.841	337.98
5.5	548.313	553.658	204.592			548.313	76.751	63.962			548.313	708.794	428.411
6.5	548.313	582.142	208.007			548.313	85.296	70.407			548.313	866.878	537.948
7.5	548.313	614.898	218.715			548.313	81.157	68.791			548.313	839.14	559.565
8.5	548.313	683.171	243.785			548.313	82.937	68.95			548.313	827.369	539.58
9.5	548.313	805.118	275.876			548.313	75.883	64.187			548.313	820.446	566.656
10.5	545.263	906.294	295.899			545.263	78.993	69.953			545.263	832.003	595.826
11.5	541.45	1034.19	341.789			541.45	84.439	69.336			541.45	811.306	593.078
12.5	541.45	1173.99	365.249			541.45	112.879	89.468			541.45	812.907	598.438
13.5	541.45	1292.35	395.799			541.45	138.749	115.325			541.45	772.4	583.753
14.5	541.45	1408	447.258			541.45	155.966	133.752			541.45	747.431	583.903
15.5	532.298	1406.53	476.186			532.298	158.533	141.687			532.298	702.39	564.166
16.5	532.298	1406.44	489.638			532.298	170.292	153.699			532.298	721.377	611.068
17.5	483.492	1497.94	522.055			483.492	188.416	160.462			483.492	841.091	683.669
18.5	453.75	1548.26	539.185			453.75	199.61	172.413			453.75	945.385	771.674
19.5	411.044	1548.35	583.824			411.044	222.397	187.864			411.044	1102.08	886.025
20.5	381.303	1749.5	554.364			381.303	261.216	214.39			381.303	1210.56	989.026
21.5	215.055	2141.94	688.247			215.055	508.199	361.395			215.055	1923.28	1333.78
22.5	179.212	2392.48	665.025			179.212	654.094	405.029			179.212	1983.25	1302.34
23.5	159.384	2489.23	643.819			159.384	718.163	404.813			159.384	1949.75	1269.73
24.5	159.384	2520.77	667.239			159.384	708.67	414.564			159.384	1540.92	1073.69
25.5	159.384	2523.53	640.563			159.384	710.048	386.162			159.384	894.756	556.871
26.5	159.384	2420.97	624.586			159.384	736.536	403.445			159.384	557.852	366.08
27.5	159.384	2317.14	663.504			159.384	780.632	451.198			159.384	399.038	266.306
28.5	159.384	2095.77	659.078			159.384	774.431	429.282			159.384	320.751	212.08
29.5	159.384	1950.62	779.24			159.384	782.086	433.263			159.384	257.129	149.719
30.5	159.384	1909.59	757.004			159.384	801.072	428.23			159.384	221.234	124.342
31.5	159.384	1929.8	773.049			159.384	758.507	410.799			159.384	212.019	111.995
32.5	159.384	1859.36	752.004			159.384	741.282	385.794			159.384	199.957	92.475
33.5	159.384	1718.51	819.509			159.384	746.411	381.549			159.384	193.359	83.975
34.5	159.384	1617.15	842.081			159.384	711.196	357.392			159.384	183.823	82.544
35.5	159.384	1531.71	804.367			159.384	708.823	355.351			159.384	172.722	72.519
36.5	159.384	1366.05	775.644			159.384	707.904	355.21			159.384	167.383	74.129
37.5	159.384	1260.4	646.131			159.384	694.967	361.418			159.384	168.919	70.823
38.5	159.384	1000.12	457.243			159.384	697.493	358.067			159.384	165.895	74.977
39.5	159.384	674.297	389.65			159.384	701.933	346.271			159.384	159.904	66.623
40.5	159.384	538.335	310.588			159.384	690.297	365.368			159.384	153.976	60.217
41.5	159.384	362.871	214.581			159.384	682.947	356.832			159.384	146.78	64.3
42.5	159.384	280.498	211.585			159.384	675.675	330.197			159.384	147.469	65.291
43.5	159.384	229.359	166.914			159.384	695.426	367.29			159.384	153.828	67.244
44.5	159.384	230.278	184.48			159.384	674.833	324.439			159.384	147.794	61.684
45.5	159.384	210.679	182.06			159.384	678.278	341.983			159.384	144.703	64.212
46.5	159.384	216.804	173.328			159.384	698.488	357.725			159.384	140.569	60.12
47.5	159.384	234.565	172.357			159.384	673.99	340.065			159.384	142.947	54.561
48.5	159.384	212.211	165.396			159.384	665.799	346.907			159.384	139.196	56.648
49.5	159.384	211.292	163.892			159.384	705.301	363.029			159.384	142.909	63.698
50.5	159.384	203.33	174.056			159.384	700.096	352.085			159.384	137.096	56.946
51.5	159.384	215.579	162.965			159.384	686.239	354.999			159.384	128.11	50.732
52.5	159.384	223.234	175.508			159.384	681.187	363.459			159.384	127.718	55.877
53.5	159.384	218.641	185.786			159.384	681.876	359.475			159.384	129.421	51.046
54.5	159.384	214.354	167.663			159.384	679.273	356.882			159.384	130.053	52.989
55.5	159.384	218.947	169.15			159.384	694.507	362.627			159.384	127.679	51.716
56.5	159.384	211.904	172.141			159.384	700.019	360.702			159.384	125.708	54.39
57.5	159.384	205.474	168.905			159.384	694.201	370.947			159.384	122.632	53.81
58.5	159.384	203.024	155.746			159.384	680.498	353.615			159.384	127.483	54.438
59.5	159.384	208.536	177.285			159.384	673.301	349.268			159.384	125.397	49.376
60.5	159.384	200.574	167.001			159.384	681.799	355.444			159.384	121.426	52.396

## Sheet: C3
	Fluo4					Lar-GECO					MV633
	Area	Mean	StDev			Area	Mean	StDev			Area	Mean	StDev
	638.3	341.792	164.663			638.3	114.428	88.161			638.3	562.25	316.811
	638.3	349.591	167.028			638.3	115.689	85.643			638.3	609.703	350.34
	638.3	350.05	170.488			638.3	131.097	100.55			638.3	624.757	372.914
	638.3	364.578	176.287			638.3	130.237	104.481			638.3	634.648	375.634
	638.3	358.996	169.115			638.3	125.133	92.575			638.3	656.203	395.667
	638.3	372.072	181.869			638.3	126.05	97.738			638.3	664.655	389.367
	638.3	346.456	172.722			638.3	125.094	98.842			638.3	677.757	402.895
	638.3	392.182	187.001			638.3	126.777	96.47			638.3	696.724	420.809
	638.3	479.885	200.87			638.3	129.243	101.682			638.3	706.952	430.2
	638.3	343.857	166.787			638.3	132.741	99.173			638.3	706.572	440.621
	638.3	347.527	167.307			638.3	131.269	95.514			638.3	727.247	443.488
	600.17	343.746	165.463			600.17	134.404	103.347			600.17	741.199	458
	600.17	363.263	174.786			600.17	138.612	100.951			600.17	757.798	473.902
	600.17	383.756	180.918			600.17	122.348	94.554			600.17	760.875	484.014
	600.17	529.728	202.458			600.17	117.855	88.406			600.17	773.662	495.029
	600.17	437.591	196.973			600.17	119.705	93.603			600.17	756.891	512.933
	600.17	321.22	162.107			600.17	118.607	90.644			600.17	770.419	510.35
	600.17	504.844	198.54			600.17	118.323	89.201			600.17	777.282	525.124
	600.17	452.391	200.631			600.17	124.625	94.283			600.17	778.315	524.719
	595.595	403.913	182.311			595.595	122.407	90.726			595.595	766.374	510.464
	595.595	359.58	176.975			595.595	131.073	95.995			595.595	772.647	514.981
	595.595	390.638	175.849			595.595	129.455	99.862			595.595	766.131	522.69
	595.595	377.117	176.985			595.595	130.356	98.124			595.595	762.718	521.59
	595.595	407.355	185.956			595.595	128.533	97.491			595.595	757.225	529.082
	595.595	374.003	171.162			595.595	134.556	101.45			595.595	756.583	514.6
	595.595	369.332	172.918			595.595	138.633	104.166			595.595	760.307	528.107
Anoxia	595.595	391.703	179.339			595.595	138.1	109.174			595.595	757.003	514.985
	595.595	371.954	175.321			595.595	123.78	94.191			595.595	754.414	507.867
	595.595	461.111	193.298			595.595	64.184	54.809			595.595	728.549	467.606
	592.544	521.143	211.056			592.544	67.315	51.679			592.544	700.452	443.474
	592.544	519.495	202.025			592.544	63.815	49.399			592.544	678.65	434.781
	592.544	506.317	210.652			592.544	61.961	45.482			592.544	661.337	414.939
	592.544	516.942	217.901			592.544	56.113	48.52			592.544	632.96	404.675
	592.544	513.483	229.466			592.544	55.99	45.365			592.544	609.142	389.866
	592.544	506.976	220.583			592.544	49.771	44.291			592.544	586.694	372.099
	592.544	531.686	216.395			592.544	51.81	45.404			592.544	567.631	354.347
	592.544	516.86	207.39			592.544	50.327	44.626			592.544	551.1	339.645
	584.918	528.188	224.803			584.918	47.499	39.086			584.918	545.52	328.565
	584.918	535.698	224.826			584.918	46.894	38.769			584.918	531.707	317.186
	584.918	529.773	226.284			584.918	44.516	39.904			584.918	514.087	302.574
	552.889	534.422	221.511			552.889	47.117	38.673			552.889	500.521	288.382
Reoxy	449.174	591.321	230.593			449.174	49.684	40.436			449.174	527.542	290.967
0.5	455.275	631.853	233.866			455.275	72.255	61.218			455.275	573.095	344.63
1.5	465.189	692.984	260.698			465.189	83.331	66.596			465.189	617.728	365.138
2.5	472.815	646.503	243.394			472.815	95.819	71.793			472.815	771.869	411.399
3.5	472.815	574.761	228.895			472.815	102.452	76.971			472.815	827.303	460.071
4.5	472.815	555.871	210.113			472.815	111.639	84.893			472.815	944.468	511.064
5.5	487.305	562.579	221.353			487.305	121.164	92.066			487.305	1078.13	608.768
6.5	487.305	626.178	235.822			487.305	136.388	100.351			487.305	1241.68	728.462
7.5	487.305	722.729	257.554			487.305	135.086	97.71			487.305	1270.74	737.222
8.5	487.305	829.596	275.019			487.305	139.293	105.138			487.305	1283.41	765.116
9.5	481.204	932.412	303.747			481.204	144.076	104.046			481.204	1321.62	772.075
10.5	395.792	1135.97	330.256			395.792	160	113.002			395.792	1460.77	906.685
11.5	371.389	1294.06	410.288			371.389	191.014	131.68			371.389	1591.47	1024.4
12.5	303.517	1541.95	488.356			303.517	282.211	202.331			303.517	1686.47	1112.86
13.5	295.891	1709.2	483.403			295.891	452.619	324.905			295.891	1750.95	1167.2
14.5	295.891	1741.2	575.435			295.891	472.948	349.113			295.891	1719.46	1139.74
15.5	295.891	1686.93	541.078			295.891	483.753	347.919			295.891	1703.27	1134.92
16.5	280.639	1691.83	601.232			280.639	469.696	348.089			280.639	1624.82	1086.28
17.5	280.639	1741.39	585.035			280.639	465.304	337.374			280.639	1597.32	1084.85
18.5	280.639	1877.04	591.281			280.639	479.609	342.399			280.639	1538.69	1052.53
19.5	280.639	1925.04	591.87			280.639	492.652	354.947			280.639	1530.75	1033.05
20.5	280.639	2005.04	587.627			280.639	516.435	357.788			280.639	1407.5	944.189
21.5	280.639	2033.91	595.1			280.639	523.609	350.836			280.639	997.326	580.914
22.5	280.639	1994.78	623.647			280.639	519.913	342.812			280.639	662.75	378.774
23.5	252.422	1948.81	608.024			252.422	539.746	351.782			252.422	494.647	274.874
24.5	243.271	1909.57	571.415			243.271	540.489	344.586			243.271	363.652	204.568
25.5	243.271	1930.03	539.801			243.271	587.185	357.387			243.271	319.436	170.73
26.5	238.695	1963.35	548.691			238.695	629.827	354.199			238.695	277.671	128.049
27.5	221.155	1922.43	541			221.155	659.917	343.865			221.155	241.855	90.836
28.5	221.155	1940.3	526.424			221.155	710.786	340.995			221.155	227.928	90.963
29.5	221.155	1903.01	510.927			221.155	731.421	359.639			221.155	205.21	78.451
30.5	221.155	1935.67	537.017			221.155	773.848	375.563			221.155	191.131	68.66
31.5	221.155	1820.47	543.601			221.155	755.145	371.282			221.155	183.29	70.954
32.5	221.155	1852.47	520.58			221.155	738.152	368.104			221.155	174.721	63.577
33.5	221.155	1749.41	512.699			221.155	722.372	357.7			221.155	170.517	57.881
34.5	221.155	1669.74	509.693			221.155	702.4	343.453			221.155	160.79	56.062
35.5	221.155	1577.49	494.169			221.155	695.117	336.906			221.155	159.041	66.356
36.5	221.155	1467.37	456.935			221.155	725.407	346.766			221.155	156.776	57.46
37.5	221.155	1305.38	407.031			221.155	699.697	329.51			221.155	154.679	61.659
38.5	221.155	1119.56	363.416			221.155	704.276	337.2			221.155	159.434	57.638
39.5	221.155	962.869	312.956			221.155	691.31	332.348			221.155	157.19	56.152
40.5	221.155	779.255	290.005			221.155	694.621	337.097			221.155	144.969	50.702
41.5	221.155	659.421	289.938			221.155	695.007	347.641			221.155	143.697	52.299
42.5	221.155	529.655	236.606			221.155	692.303	343.434			221.155	139.179	51.311
43.5	221.155	421.076	194.627			221.155	680.221	325.68			221.155	144.169	51.62
44.5	221.155	337.655	203.779			221.155	685.297	342.483			221.155	137.69	51.039
45.5	221.155	280.055	169.956			221.155	692.579	341.774			221.155	132.841	46.789
46.5	221.155	220.469	148.961			221.155	683.917	340.044			221.155	133.707	47.799
47.5	221.155	211.641	149.819			221.155	691.862	358.475			221.155	129.462	48.463
48.5	221.155	205.241	161.206			221.155	676.303	356.487			221.155	126.441	48.552
49.5	221.155	193.324	145.508			221.155	689.6	362.511			221.155	125.828	43.784
50.5	221.155	188.91	145.774			221.155	684.414	379.863			221.155	128.038	46.698
51.5	221.155	175.448	146.756			221.155	682.869	360.815			221.155	120.997	43.621
52.5	221.155	177.876	136.772			221.155	682.097	368.265			221.155	119.655	42.619
53.5	221.155	181.186	141.901			221.155	665.821	353.101			221.155	118.655	38.595
54.5	221.155	180.083	139.951			221.155	676.634	362.185			221.155	121.259	42.738
55.5	221.155	180.966	139.922			221.155	682.372	378.671			221.155	121.307	44.713
56.5	221.155	176.993	152.369			221.155	683.09	370.053			221.155	116.641	40.812
57.5	221.155	179.862	141.393			221.155	667.697	353.022			221.155	117.386	39.861
58.5	221.155	173.021	137.734			221.155	666.538	362.14			221.155	113.793	42.103
59.5	221.155	175.669	152.232			221.155	678.841	362.658			221.155	118.107	44.348
60.5	221.155	169.49	146.588			221.155	683.476	357.502			221.155	113.617	44.549

## Sheet: C4
	Fluo4					Lar-GECO					MV633
	Area	Mean	StDev			Area	Mean	StDev			Area	Mean	StDev
	617.71	231.111	135.466			617.71	106.746	70.701			617.71	412.87	235.264
	617.71	237.037	131.259			617.71	107.101	74.844			617.71	446.617	262.019
	617.71	236.326	137.026			617.71	114.351	81.974			617.71	459.433	282.816
	617.71	241.304	132.572			617.71	115.2	86.336			617.71	466.736	286.318
	617.71	250.232	133.507			617.71	115.22	84.162			617.71	485.227	304.111
	617.71	229.768	127.88			617.71	118.736	86.818			617.71	493.893	317.257
	617.71	266.588	144.986			617.71	116.978	87.566			617.71	497.401	314.814
	617.71	328.217	158.927			617.71	121.896	87.868			617.71	509.059	314.209
	617.71	240.356	130.499			617.71	116.76	89.117			617.71	513.642	327.842
	617.71	320.948	161.756			617.71	119.802	86.809			617.71	522.186	329.665
	617.71	331.062	163.282			617.71	125.096	90.128			617.71	520.223	334.85
	617.71	228.425	131.524			617.71	126.341	93.328			617.71	526.195	340.636
	617.71	227.635	128.629			617.71	125.235	85.545			617.71	521.231	345.71
	617.71	257.264	138.152			617.71	112.277	83.527			617.71	533.778	343.23
	617.71	280.099	152.812			617.71	108.425	78.255			617.71	528.77	344.366
	617.71	256	142.914			617.71	106.568	78.431			617.71	526.398	337.026
	612.372	338.65	159.477			612.372	109.35	82.813			612.372	520.978	343.572
	612.372	287.96	151.039			612.372	113.813	91.042			612.372	513.309	342.418
	612.372	275.527	144.816			612.372	112.697	85.103			612.372	514.41	336.643
	612.372	265.405	147.755			612.372	115.228	84.847			612.372	519.509	332.88
	612.372	292.583	152.081			612.372	121.305	92.106			612.372	517.238	333.622
	612.372	321.435	144.203			612.372	119.99	92.06			612.372	510.339	323.664
	612.372	300.075	144.107			612.372	121.604	93.6			612.372	510.499	316.649
	612.372	282.461	140.819			612.372	123.537	91.697			612.372	507.762	324.326
	612.372	299.597	153.348			612.372	120.568	92.79			612.372	506.583	330.789
	612.372	290.511	145.085			612.372	130.232	98.109			612.372	507.161	326.73
Anoxia	612.372	282.7	146.899			612.372	126.725	96.908			612.372	509.296	330.571
	612.372	273.853	140.325			612.372	116.045	88.62			612.372	502.125	321.149
	612.372	334.027	158.088			612.372	60.513	47.09			612.372	496.623	320.712
	612.372	374.834	171.91			612.372	58.899	44.359			612.372	478.563	296.281
	612.372	368.618	164.627			612.372	60.394	44.688			612.372	457.598	273.85
	612.372	363.437	179.676			612.372	57.584	43.105			612.372	452.711	263.728
	612.372	368.219	169.497			612.372	53.918	42.178			612.372	440.157	252.363
	602.458	378.734	160.977			602.458	46.4	35.266			602.458	423.694	241.273
	586.443	380.338	178.34			586.443	43.443	34.788			586.443	407.273	203.533
	586.443	397.982	185.635			586.443	42.715	34.458			586.443	372.655	175.011
	586.443	428.192	208.235			586.443	42.611	35.137			586.443	318.687	151.977
	586.443	433.02	219.112			586.443	40.281	33.625			586.443	285.415	143.223
	562.803	487.545	233.809			562.803	40.369	34.977			562.803	255.589	129.98
	562.803	523.187	236.388			562.803	40.325	35.067			562.803	221.463	120.073
	562.803	553.106	264.095			562.803	38.981	32.812			562.803	195.957	108.837
Reoxy	562.803	614.678	282.035			562.803	39.675	33.919			562.803	175.817	98.051
0.5	562.803	759.762	325.986			562.803	131.165	94.962			562.803	188.736	113.851
1.5	562.803	1019.14	428.462			562.803	236.553	184.236			562.803	216.201	128.81
2.5	562.803	971.274	424.849			562.803	216.976	171.942			562.803	315.783	193.287
3.5	562.803	839.198	369.692			562.803	165.485	131.961			562.803	423.293	280.065
4.5	562.803	884.726	380.241			562.803	169.062	130.963			562.803	518.06	354.212
5.5	550.601	853.806	348.137			550.601	171.989	129.817			550.601	629.928	401.828
6.5	550.601	874.726	344.43			550.601	180.654	134.46			550.601	753.024	478.185
7.5	550.601	925.341	358.548			550.601	197.496	148.89			550.601	770.154	520.337
8.5	550.601	995.812	400.51			550.601	227.546	175.29			550.601	773.554	536.904
9.5	550.601	1072.75	430.118			550.601	275.235	213.414			550.601	789.648	545.283
10.5	535.349	1144.8	444.104			535.349	325.037	246.827			535.349	830.125	566.606
11.5	535.349	1169.41	425.909			535.349	340.034	256.519			535.349	827.789	563.113
12.5	517.809	1210.72	454.21			517.809	359.682	278.343			517.809	863.373	598.936
13.5	517.809	1201.39	435.595			517.809	359.729	275.809			517.809	865.579	602.121
14.5	497.219	1261.15	522.434			497.219	377.988	280.647			497.219	866.58	589
15.5	491.118	1274.14	513.042			491.118	380.149	282.684			491.118	842.472	581.147
16.5	491.118	1277.02	586.258			491.118	381.689	289.617			491.118	816.34	535.658
17.5	491.118	1393.69	601.993			491.118	396.571	285.109			491.118	750.368	490.002
18.5	484.254	1459.81	648.494			484.254	389.871	296.58			484.254	496.373	268.571
19.5	456.038	1470.72	617.798			456.038	434.943	305.088			456.038	324.941	177.414
20.5	404.181	1455.46	570.194			404.181	519.698	369.345			404.181	252.572	152.059
21.5	383.59	1361.94	524.139			383.59	567.793	369.964			383.59	197.201	106.254
22.5	383.59	1326.44	499.269			383.59	581.439	376.038			383.59	161.231	79.159
23.5	383.59	1234.58	427.703			383.59	570.815	345.884			383.59	135.344	60.101
24.5	383.59	1185.46	440.15			383.59	560.032	339.181			383.59	121.797	57.327
25.5	383.59	1139.66	425.951			383.59	552.207	343.97			383.59	113.235	43.902
26.5	383.59	1047.92	385.503			383.59	556.056	341.757			383.59	107.489	45.107
27.5	383.59	937.097	366.848			383.59	553.416	343.533			383.59	101.137	41.871
28.5	383.59	730.72	307.336			383.59	553.702	337.631			383.59	99.759	38.6
29.5	383.59	517.344	254.409			383.59	583.125	350.833			383.59	95.32	38.428
30.5	383.59	327.889	198.773			383.59	619.006	371.535			383.59	93.439	35.503
31.5	383.59	230.425	174.049			383.59	587.96	358.122			383.59	97.004	38.27
32.5	383.59	178.131	151.618			383.59	577.845	346.42			383.59	95.726	36.772
33.5	383.59	140.469	139.672			383.59	559.968	351.564			383.59	98.008	37.814
34.5	383.59	134.362	138.089			383.59	564.803	364.169			383.59	95.656	39.045
35.5	383.59	130.799	138.856			383.59	560.541	359.669			383.59	95.62	36.25
36.5	383.59	122.529	138.393			383.59	559.173	357.319			383.59	96.121	37.928
37.5	379.015	118.213	130.82			379.015	567.437	358.34			379.015	94.714	37.152
38.5	379.015	126.455	142.869			379.015	573.103	361.827			379.015	94.465	37.704
39.5	379.015	127.099	143.825			379.015	567.984	355.271			379.015	93.469	35.46
40.5	379.015	122.076	138.228			379.015	562.157	364.635			379.015	92.38	34.786
41.5	379.015	120.789	154.424			379.015	566.052	362.679			379.015	90.674	33.789
42.5	379.015	117.183	140.188			379.015	572.555	367.135			379.015	90.085	32.102
43.5	379.015	125.038	145.963			379.015	571.557	362.047			379.015	91.809	35.549
44.5	379.015	129.932	143.7			379.015	578.414	372.507			379.015	92.336	35.254
45.5	379.015	119.115	144.87			379.015	566.213	357.264			379.015	92.807	36.665
46.5	379.015	127.485	148.154			379.015	579.252	364.12			379.015	91.111	31.939
47.5	379.015	124.909	138.559			379.015	575.775	370.93			379.015	92.328	39.142
48.5	379.015	123.364	150.022			379.015	571.59	365.428			379.015	88.839	31.919
49.5	379.015	125.553	151.361			379.015	581.602	379.95			379.015	89.4	34.854
50.5	379.015	117.827	135.656			379.015	580.571	382.904			379.015	89.97	34.952
51.5	379.015	120.402	144.544			379.015	584.499	382.892			379.015	87.451	31.509
52.5	379.015	125.425	150.456			379.015	576.225	373.692			379.015	86.74	34.876
53.5	379.015	122.849	147.114			379.015	574.068	385.991			379.015	85.171	31.457
54.5	379.015	124.781	143.274			379.015	578.93	378.014			379.015	84.813	32.568
55.5	379.015	120.145	147.135			379.015	584.789	383.018			379.015	83.32	30.653
56.5	379.015	120.145	146.064			379.015	582.02	374.075			379.015	81.771	30.48
57.5	379.015	123.364	141.757			379.015	576.966	374.46			379.015	82.477	30.686
58.5	379.015	107.911	132.159			379.015	571.268	383.645			379.015	81.918	32.169
59.5	379.015	128.901	150.941			379.015	578.543	389.673			379.015	80.658	28.203
60.5	379.015	120.145	144.758			379.015	575.485	389.068			379.015	80.732	29.28

## Sheet: C5
	Fluo4					Lar-GECO					MV633
	Area	Mean	StDev			Area	Mean	StDev			Area	Mean	StDev
	1029.52	329.861	157.944			1029.52	124.895	88.133			1029.52	537.642	322.194
	1029.52	338.347	168.637			1029.52	127.099	92.204			1029.52	577.719	360.87
	1029.52	336.213	159.716			1029.52	134.104	96.275			1029.52	589.213	363.949
	1029.52	348.966	168.118			1029.52	135.277	98.138			1029.52	608.67	375.315
	1029.52	361.15	167.552			1029.52	138.548	101.774			1029.52	608.31	376.543
	1029.52	346.453	170.136			1029.52	138.56	103.455			1029.52	615.617	389.662
	1029.52	419.271	182.772			1029.52	137.801	101.201			1029.52	621.248	389.231
	1029.52	565.476	214.728			1029.52	138.37	101.631			1029.52	625.213	392.327
	1029.52	391.633	180.749			1029.52	134.246	97.587			1029.52	622.948	394.331
	1029.52	568.794	216.203			1029.52	139.627	101.808			1029.52	622.99	399.33
	1029.52	553.481	213.141			1029.52	142.542	104.952			1029.52	625.359	400.702
	1029.52	360.581	163.231			1029.52	136.806	99.491			1029.52	613.745	396.257
	1029.52	333.701	161.265			1029.52	138.347	96.706			1029.52	624.995	392.639
	1029.52	339.627	172.491			1029.52	123.887	94.397			1029.52	621.766	399.867
	1029.52	422.495	194.55			1029.52	121.446	90.755			1029.52	619.987	393.485
	1029.52	375.182	178.165			1029.52	116.836	89.763			1029.52	613.494	399.664
	1029.52	519.538	213.144			1029.52	116.35	94.103			1029.52	603.181	403.745
	1029.52	431.597	191.797			1029.52	119.502	93.792			1029.52	613.867	404.343
	1029.52	389.12	175.651			1029.52	121.541	100.686			1029.52	602.412	409.127
	1029.52	369.399	176.843			1029.52	124.883	102.152			1029.52	599.467	399.845
	1029.52	433.967	190.014			1029.52	124.622	95.257			1029.52	597.774	393.626
	1029.52	441.932	196.013			1029.52	129.742	104.188			1029.52	587.781	377.593
	1029.52	391.775	172.711			1029.52	128.806	95.862			1029.52	591.463	390.369
	1029.52	363.236	178.314			1029.52	133.144	104.814			1029.52	586.921	378.565
	1029.52	380.255	193.868			1029.52	131.721	107.03			1029.52	570.93	374.638
	1029.52	368.45	176.848			1029.52	134.139	102.709			1029.52	567.825	369.704
Anoxia	1029.52	363.852	175.078			1029.52	134.578	108.105			1029.52	562.659	357.883
	995.962	366.652	170.336			995.962	126.983	96.471			995.962	567.638	357.256
	995.962	439.228	189.296			995.962	66.315	49.024			995.962	558.617	350.149
	995.962	471.669	203.054			995.962	67.871	47.512			995.962	519.457	319.944
	995.962	457.017	198.898			995.962	63.596	45.553			995.962	492.862	292.831
	995.962	457.066	195.979			995.962	63.375	43.507			995.962	469.447	274.996
	995.962	456.282	195.757			995.962	57.36	40.567			995.962	444.273	252.205
	995.962	456.037	203.325			995.962	53.513	39.119			995.962	413.838	231.848
	995.962	452.753	197.978			995.962	48.061	36.852			995.962	381.234	210.318
	995.962	468.288	208.728			995.962	46.199	35.55			995.962	369.39	206.559
	988.336	497.728	202.702			988.336	46.296	36.732			988.336	360.275	180.31
	988.336	513.728	215.466			988.336	43.173	33.228			988.336	328.673	160.02
	988.336	529.679	240.988			988.336	42.481	32.292			988.336	273.638	138.367
	931.903	534.154	267.75			931.903	45.827	38.668			931.903	234.096	125.411
	931.903	545.833	288.135			931.903	43.273	35.622			931.903	200.48	109.891
Reoxy	819.038	598.346	281.849			819.038	42.741	35.469			819.038	187.453	99.993
0.5	819.038	695.598	298.391			819.038	80.268	55.304			819.038	202.08	115.443
1.5	819.038	687.493	293.9			819.038	82.16	63.373			819.038	237.902	135.874
2.5	819.038	792.015	331.178			819.038	91.412	70.105			819.038	345.515	209.679
3.5	819.038	857.683	333.568			819.038	99.307	77.435			819.038	461.428	285.975
4.5	831.24	841.747	321.324			831.24	96.264	81.469			831.24	559.432	356.332
5.5	831.24	885.255	343.915			831.24	105.673	86.11			831.24	694.237	444.978
6.5	831.24	915.494	325.962			831.24	123.039	90.711			831.24	863.74	548.666
7.5	831.24	970.862	343.035			831.24	122.672	93.928			831.24	888.48	601.863
8.5	831.24	1063.98	390.861			831.24	128.572	97.161			831.24	889.414	618.693
9.5	831.24	1158.05	436.296			831.24	153.365	117.262			831.24	916.39	663.046
10.5	831.24	1240.13	461.421			831.24	204.58	159.933			831.24	932.443	693.364
11.5	790.822	1336.04	499.124			790.822	268.467	205.9			790.822	959.77	726.418
12.5	783.195	1391.49	503.36			783.195	304.171	244.398			783.195	974.387	751.033
13.5	778.62	1409.82	517.407			778.62	302.496	243.637			778.62	978.68	760.748
14.5	774.807	1417.13	512.686			774.807	298.882	241.563			774.807	961.054	739.89
15.5	758.03	1406.71	546.26			758.03	299.799	245.084			758.03	939.14	726.572
16.5	741.252	1413.4	548.657			741.252	301.383	249.51			741.252	907.326	701.298
17.5	735.151	1449.16	554.042			735.151	306.855	252.342			735.151	913.618	705.902
18.5	735.151	1442.52	582.172			735.151	302.905	252.846			735.151	876.22	674.239
19.5	735.151	1460.12	620.221			735.151	301.544	255.153			735.151	882.139	708.73
20.5	735.151	1530.36	649.203			735.151	302.523	259.446			735.151	856.679	712.407
21.5	719.137	1573.33	764.678			719.137	311.483	275.857			719.137	793.911	681.597
22.5	686.345	1768.31	792.694			686.345	332.658	296.889			686.345	702.092	599.501
23.5	686.345	1851.01	830.041			686.345	334.151	306.898			686.345	543.899	471.204
24.5	671.855	1921.51	863.198			671.855	329.698	307.079			671.855	364.286	259.979
25.5	560.515	2046.23	839.493			560.515	410.427	344.631			560.515	289.152	173.768
26.5	560.515	2042.93	811.434			560.515	453.355	398.13			560.515	226.676	138.284
27.5	560.515	2018.73	760.876			560.515	487.815	427.192			560.515	176.348	101.158
28.5	560.515	1984.26	719.108			560.515	500.659	428.504			560.515	149.947	81.299
29.5	560.515	1960.14	665.899			560.515	498.199	417.545			560.515	133.018	67.431
30.5	560.515	1707.88	578.153			560.515	506.493	408.415			560.515	121.273	56.142
31.5	560.515	1148.26	418.241			560.515	507.799	410.799			560.515	117.226	51.854
32.5	560.515	532.637	258.501			560.515	490.928	389.325			560.515	115.073	52.015
33.5	560.515	241.197	202.478			560.515	467.178	377.697			560.515	110.419	46.632
34.5	560.515	168.054	169.198			560.515	467.178	366.229			560.515	110.527	48.791
35.5	560.515	161.785	169.479			560.515	460.561	368.595			560.515	107.329	47.03
36.5	560.515	158.65	166.828			560.515	465.371	356.726			560.515	107.361	48.139
37.5	560.515	154.21	169.093			560.515	465.589	371.472			560.515	107.271	47.331
38.5	560.515	153.165	162.283			560.515	461.018	364.507			560.515	106.631	47.802
39.5	560.515	156.212	169.084			560.515	455.576	362.75			560.515	107.899	46.901
40.5	560.515	153.861	160.757			560.515	448.37	350.178			560.515	106.091	44.272
41.5	560.515	153.165	163.653			560.515	450.264	353.874			560.515	102.314	42.162
42.5	560.515	157.693	166.416			560.515	454.095	368.298			560.515	99.765	42.048
43.5	560.515	151.859	157.404			560.515	459.624	366.036			560.515	103.21	42.219
44.5	560.515	154.645	164.219			560.515	461.693	365.957			560.515	103.246	42.785
45.5	560.515	146.373	157.45			560.515	446.629	359.543			560.515	99.482	43.689
46.5	560.515	150.988	158.804			560.515	473.078	369.624			560.515	99.807	40.358
47.5	560.515	159.869	164.204			560.515	453.42	357.11			560.515	101.737	42.379
48.5	560.515	155.69	168.045			560.515	453.464	359.919			560.515	99.424	40.125
49.5	560.515	148.288	160.029			560.515	463.303	369.193			560.515	98.516	42.395
50.5	560.515	157.693	161.757			560.515	464.827	359.754			560.515	94.894	37.402
51.5	560.515	156.909	159.905			560.515	464.98	360.385			560.515	97.683	39.107
52.5	560.515	155.516	159.312			560.515	459.951	358.983			560.515	93.099	36.529
53.5	560.515	152.033	166.241			560.515	464.697	357.704			560.515	94.075	38.451
54.5	560.515	158.302	168.787			560.515	469.203	367.483			560.515	95.464	37.543
55.5	560.515	148.027	156.054			560.515	458.057	359.628			560.515	92.807	36.454
56.5	560.515	149.595	158.155			560.515	470.618	364.571			560.515	93.181	38.759
57.5	560.515	153.948	164.16			560.515	442.863	343.146			560.515	91.14	36.168
58.5	560.515	154.297	158.36			560.515	441.883	348.245			560.515	89.513	35.656
59.5	560.515	156.038	162.173			560.515	436.68	348.413			560.515	90.193	38.367
60.5	560.515	150.03	154.904			560.515	429.148	338.101			560.515	87.207	34.049

## Sheet: C6
	Fluo4					Lar-GECO					MV633
	Area	Mean	StDev			Area	Mean	StDev			Area	Mean	StDev
	764.893	159.33	110.457			764.893	271.186	205.111			764.893	525.169	302.463
	764.893	267.741	145.013			764.893	284.427	218.905			764.893	519.851	300.835
	764.893	316.299	143.346			764.893	278.588	212.429			764.893	504.59	285.337
	764.893	87.482	77.65			764.893	277.998	205.748			764.893	484.057	267.718
	764.893	94.309	79.138			764.893	289.771	218.722			764.893	513.983	295.83
	764.893	111.41	91.064			764.893	284.857	220.752			764.893	490.702	275.834
	764.893	96.734	81.794			764.893	281.284	206.199			764.893	459.08	255.794
	764.893	123.98	97.532			764.893	247.944	183.305			764.893	402.241	218.215
	764.893	135.529	95.651			764.893	232.471	173.676			764.893	389.863	214.856
	764.893	92.331	77.028			764.893	231.163	168.525			764.893	391.525	216.556
	764.893	145.292	103.604			764.893	225.755	168.294			764.893	345.599	178.817
	764.893	207.378	119.939			764.893	228.786	173.155			764.893	361.284	194.791
Anoxia	764.893	55.386	60.683			764.893	213.902	157.891			764.893	337.14	178.703
	764.893	94.309	79.755			764.893	313.842	239.776			764.893	530.998	309.307
	764.893	132.02	91.744			764.893	127.17	87.492			764.893	513.157	273.65
	764.893	124.427	96.39			764.893	109.129	73.779			764.893	467.396	227.975
	764.893	109.049	84.798			764.893	118.189	73.297			764.893	437.762	209.489
	764.893	101.966	79.292			764.893	103.29	60.433			764.893	363.709	161.888
	764.893	90.289	78.482			764.893	89.954	55.696			764.893	320.365	137.174
	764.893	122.257	90.01			764.893	110.804	68.975			764.893	450.145	203.857
	764.893	122.895	95.512			764.893	79.139	55.313			764.893	436.633	205.133
	764.893	123.023	94.702			764.893	83.095	58.508			764.893	436.883	201.825
	764.893	115.494	90.322			764.893	65.212	52.529			764.893	403.958	202.853
	764.893	122.193	94.719			764.893	70.03	52.567			764.893	415.146	198.52
	764.893	122.321	92.367			764.893	73.858	53.61			764.893	403.725	195.345
	764.893	124.108	96.991			764.893	71.163	51.917			764.893	396.599	183.665
	764.893	120.726	98.947			764.893	68.084	48.992			764.893	406.737	176.933
	764.893	118.365	92.834			764.893	94.261	58.557			764.893	415.732	176.563
	764.893	119.641	93.572			764.893	94.213	55.36			764.893	404.966	170.978
	764.893	121.683	94.427			764.893	100.642	57.575			764.893	407.034	161.834
	764.893	112.303	86.766			764.893	100.195	57.954			764.893	376.539	147.772
	764.893	100.499	81.823			764.893	93.384	54.334			764.893	332.29	125.245
Reoxy	764.893	93.033	78.269			764.893	79.505	48.561			764.893	286.006	111.304
0.5	764.893	89.779	74.761			764.893	81.053	51.848			764.893	267.019	119.387
1.5	764.893	88.822	76.46			764.893	133.615	90.983			764.893	321.877	148.189
2.5	764.893	121.3	93.049			764.893	131.366	93.518			764.893	301.165	136.803
3.5	764.893	131.956	96.841			764.893	220.522	148.64			764.893	573.299	286.971
4.5	764.893	121.364	92.767			764.893	238.341	154.116			764.893	602.999	313.05
5.5	764.893	106.624	84.606			764.893	219.677	140.803			764.893	595.899	312.92
6.5	764.893	97.308	82.136			764.893	193.914	125.098			764.893	562.297	287.495
7.5	764.893	103.051	84.931			764.893	230.429	143.334			764.893	658.381	359.525
8.5	759.555	127.936	95.791			759.555	261.012	173.636			759.555	844.281	466.643
9.5	785.483	133.157	98.032			785.483	195.557	151.187			785.483	790.476	489.097
10.5	785.483	141.421	107.12			785.483	240.777	173.493			785.483	857.457	474.747
11.5	785.483	151.86	108.305			785.483	270.214	192.447			785.483	880.541	482.16
12.5	785.483	164.722	106.77			785.483	291.495	199.966			785.483	865.968	471.79
13.5	785.483	186.283	113.736			785.483	261.95	187.288			785.483	891.224	492.081
14.5	785.483	224.435	124.428			785.483	272.404	188.714			785.483	893.635	490.636
15.5	785.483	276.194	145.938			785.483	285.996	204.611			785.483	902.859	494.697
16.5	746.59	333.075	164.678			746.59	300.503	211.128			746.59	953.785	541.597
17.5	746.59	425.185	183.736			746.59	391.126	254.799			746.59	947.935	525.653
18.5	746.59	499.056	190.993			746.59	792.531	525.296			746.59	957.328	534.944
19.5	746.59	498.599	207.051			746.59	881.52	585.016			746.59	924.454	522.913
20.5	746.59	499.383	198.235			746.59	906.1	621.868			746.59	931.162	528.83
21.5	746.59	512.131	215.883			746.59	907.391	626.614			746.59	907.89	519.087
22.5	746.59	502.259	200.956			746.59	904.662	635.968			746.59	916.779	547.569
23.5	746.59	484.674	187.358			746.59	888.793	611.77			746.59	841.774	492.944
24.5	746.59	483.759	193.363			746.59	914.288	640.953			746.59	829.216	509.547
25.5	721.424	486.562	211.236			721.424	950.681	675.998			721.424	720.164	378.93
26.5	729.813	429.676	190.066			729.813	925.576	650.769			729.813	464.464	207.694
27.5	688.632	407.53	179.608			688.632	902.184	604.664			688.632	330.456	149.446
28.5	669.567	393.913	188.389			669.567	890.588	586.172			669.567	294.399	154.61
29.5	669.567	411.699	178.493			669.567	1005.01	633.228			669.567	271.368	128.454
30.5	669.567	377.294	174.615			669.567	951.818	584.947			669.567	224.899	97.195
31.5	669.567	410.97	176.209			669.567	1001.46	621.296			669.567	209.263	95.078
32.5	669.567	403.244	187.491			669.567	1006.96	649.393			669.567	192.211	87.988
33.5	669.567	384.583	172.997			669.567	1004.05	626.158			669.567	179.32	79.545
34.5	669.567	337.13	156.112			669.567	978.624	591.208			669.567	171.516	70.853
35.5	669.567	350.323	154.681			669.567	1014.34	631.351			669.567	162.387	63.787
36.5	669.567	301.777	155.463			669.567	977.986	596.899			669.567	168.183	79.666
37.5	669.567	291.062	146.407			669.567	883.171	536.509			669.567	137.544	49.792
38.5	669.567	286.032	147.348			669.567	887.453	537.798			669.567	165.22	83.814
39.5	669.567	428.319	199.023			669.567	970.077	607.307			669.567	156.76	64.436
40.5	669.567	349.522	206.364			669.567	905.841	558.611			669.567	144.384	52.932
41.5	660.416	315.418	199.909			660.416	889.312	532.657			660.416	146.401	56.858
42.5	657.366	295.499	178.207			657.366	924.677	571.613			657.366	143.664	53.023
43.5	657.366	321.856	198.832			657.366	1103.83	685.747			657.366	149.187	56.862
44.5	657.366	296.093	160.274			657.366	1129.15	718.3			657.366	143.184	54.334
45.5	657.366	327.202	209.683			657.366	1152.09	724.318			657.366	148.539	56.455
46.5	657.366	307.824	191.054			657.366	1105.37	702.623			657.366	139.057	51.383

## Sheet: C7
	Fluo4					Lar-GECO					MV633
	Area	Mean	StDev			Area	Mean	StDev			Area	Mean	StDev
	652.79	219.065	128.652			652.79	185.402	114.546			652.79	791.82	387.76
	652.79	414.28	183.064			652.79	186.486	111.872			652.79	791.572	394.192
	652.79	391.776	168.454			652.79	195.308	121.632			652.79	740.707	372.594
	652.79	336.224	158.167			652.79	183.533	104.436			652.79	707.768	337.616
	652.79	157.981	108.142			652.79	190.131	107.976			652.79	747.211	351.572
	652.79	172.86	119.952			652.79	192.411	116.289			652.79	713.172	345.451
	652.79	149.832	107.146			652.79	187.794	108.144			652.79	678.109	325.243
	652.79	169.346	116.801			652.79	164.112	92.608			652.79	590.627	271.746
	652.79	177.271	112.026			652.79	158.766	100.743			652.79	582.071	274.818
	652.79	136.15	102.08			652.79	159.047	94.554			652.79	569.604	263.978
	652.79	178.393	111.246			652.79	157.645	100.295			652.79	524.192	248.905
	652.79	232.449	128.02			652.79	162.598	100.206			652.79	528.458	236.678
Anoxia	652.79	215.551	118.012			652.79	150.243	88.772			652.79	497.572	218.206
	652.79	134.131	106.197			652.79	208.486	124.424			652.79	731.433	353.583
	652.79	181.383	124.518			652.79	99.776	53.43			652.79	669.627	316.78
	652.79	163.888	106.932			652.79	89.514	47.521			652.79	612.418	267.417
	652.79	149.159	101.711			652.79	93.981	47.167			652.79	565.71	242.548
	652.79	139.215	102.281			652.79	84.131	45.387			652.79	467.589	189.556
	652.79	126.579	94.055			652.79	72.28	40.557			652.79	422.794	166.493
	652.79	150.206	97.638			652.79	92	48.452			652.79	557.303	225.68
	652.79	166.131	115.531			652.79	68.486	42.26			652.79	537.086	207.054
	652.79	160.374	105.968			652.79	71.047	41.998			652.79	515.134	198.201
	652.79	148.935	112.554			652.79	55.29	37.025			652.79	462.568	180.08
	652.79	165.832	120.14			652.79	58.318	38.296			652.79	471.437	203.399
	652.79	175.103	120.049			652.79	67.421	43.424			652.79	436.908	206.297
	652.79	171.14	119.484			652.79	68.598	43.567			652.79	412.342	190.394
	652.79	172.336	113.566			652.79	60.168	39.821			652.79	387.013	185.88
	652.79	188.336	123.586			652.79	79.85	46.048			652.79	370.533	174.567
	652.79	187.364	123.146			652.79	79.682	46.232			652.79	340.317	161.688
	652.79	187.888	126.749			652.79	83.72	47.371			652.79	308.373	138.999
	652.79	173.533	112.113			652.79	85.14	43.661			652.79	283.072	121.103
	652.79	172.486	112.576			652.79	82.299	44.33			652.79	253.258	111.148
Reoxy	652.79	149.159	103.809			652.79	69.29	41.462			652.79	229.904	98.563
0.5	652.79	157.383	108.04			652.79	74.093	43.848			652.79	220.916	99.099
1.5	652.79	152.075	102.495			652.79	106.374	61.151			652.79	263.542	121.802
2.5	652.79	243.14	132.73			652.79	126.093	76.637			652.79	294.496	127.075
3.5	652.79	261.907	151.194			652.79	182.336	108.585			652.79	518.536	254.278
4.5	652.79	246.056	141.447			652.79	186.112	103.913			652.79	601.938	278.568
5.5	652.79	181.234	113.262			652.79	182.692	96.187			652.79	634.521	289.409
6.5	652.79	175.925	108.537			652.79	153.065	80.182			652.79	636.91	285.675
7.5	652.79	202.093	118.227			652.79	175.981	92.138			652.79	735.067	351.24
8.5	652.79	230.654	135.008			652.79	194.449	108.621			652.79	891.354	453.042
9.5	652.79	231.551	142.22			652.79	154.486	100.545			652.79	791.784	441.626
10.5	652.79	244.636	137.509			652.79	191.383	110.602			652.79	909.94	471.4
11.5	652.79	282.692	151.896			652.79	204.449	115.849			652.79	951.44	499.324
12.5	652.79	305.57	153.455			652.79	212.037	115.47			652.79	948.676	475.902
13.5	652.79	367.327	171.463			652.79	204.262	116.544			652.79	983.526	502.947
14.5	652.79	466.692	200.375			652.79	214.093	120.09			652.79	1002.37	540.235
15.5	652.79	600.374	239.084			652.79	232.28	126.99			652.79	1030.97	553.604
16.5	652.79	725.159	238.257			652.79	329.439	164.618			652.79	1049.74	546.466
17.5	652.79	778.692	253.188			652.79	550.299	281.025			652.79	1039.23	510.647
18.5	652.79	800.523	265.101			652.79	600.299	303.92			652.79	1008.94	528.014
19.5	652.79	778.393	251.834			652.79	616.673	323.736			652.79	970.336	494.742
20.5	652.79	743.103	244.705			652.79	604.449	305.565			652.79	979.812	525.348
21.5	652.79	763.065	266.875			652.79	610.374	325.065			652.79	944.665	507.837
22.5	652.79	705.645	244.548			652.79	602.804	334.956			652.79	962.717	550.081
23.5	652.79	672.972	229.953			652.79	597.57	328.691			652.79	906.046	541.792
24.5	652.79	654.953	229.655			652.79	625.776	352.182			652.79	915.022	536.454
25.5	652.79	674.243	240.514			652.79	638.056	386.635			652.79	825.246	532.669
26.5	652.79	627.439	232.369			652.79	654.243	413.308			652.79	538.443	271.954
27.5	652.79	643.29	217.004			652.79	637.159	399.147			652.79	334.741	165.66
28.5	645.927	616.198	217.935			645.927	661.081	409.342			645.927	232.221	119.614
29.5	639.063	636.258	234.219			639.063	702.778	419.146			639.063	225.198	109.142
30.5	639.063	610.062	218.53			639.063	672.878	381.402			639.063	198.247	86.553
31.5	639.063	650.845	233.422			639.063	713.566	402.048			639.063	190.875	85.993
32.5	639.063	644.43	222.715			639.063	728.63	399.79			639.063	177.572	73.708
33.5	639.063	619.838	230.541			639.063	714.043	395.521			639.063	177.091	74.633
34.5	639.063	609.146	213.141			639.063	693.671	379.042			639.063	165.03	66.006
35.5	639.063	620.983	214.967			639.063	705.852	374.732			639.063	164.628	65.64
36.5	639.063	564.086	200.99			639.063	692.659	368.456			639.063	154.888	63.172
37.5	639.063	547.742	196.281			639.063	640.554	334.257			639.063	141.091	52.173
38.5	639.063	544.764	196.738			639.063	639.618	342.65			639.063	170.813	151.597
39.5	639.063	355.131	182.091			639.063	704.936	380.705			639.063	141.623	56.866
40.5	639.063	439.37	192.137			639.063	682.196	369.399			639.063	143.221	57.298
41.5	639.063	391.332	183.183			639.063	662.644	356.86			639.063	140.654	68.267
42.5	639.063	378.73	174.092			639.063	698.921	380.389			639.063	139.064	58.7
43.5	639.063	393.088	179.473			639.063	788.716	431.932			639.063	140.66	60.156
44.5	627.624	415.495	177.176			627.624	829.239	458.963			627.624	144.574	58.094
45.5	605.508	365.461	169.425			605.508	838.469	450.196			605.508	138.85	59.057
46.5	605.508	319.678	162.875			605.508	823.718	445.716			605.508	133.832	59.49
47.5	575.004	303.873	151.439			575.004	851.013	457.901			575.004	135.533	56.618
48.5	590.256	279.483	162.147			590.256	871.194	461.263			590.256	119.917	49.312
49.5	590.256	252.693	156.157			590.256	876.279	467.922			590.256	120.353	48.32
50.5	590.256	227.556	142.331			590.256	891.328	472.542			590.256	120.196	50.357
51.5	590.256	202.171	137.489			590.256	896.103	470.637			590.256	126.324	51.64
52.5	590.256	197.457	137.661			590.256	893.189	477.871			590.256	116.019	49.379

## Sheet: C8
	Fluo4					Lar-GECO					MV633
	Area	Mean	StDev			Area	Mean	StDev			Area	Mean	StDev
	434.685	248.14	142.716			434.685	210.723	158.611			434.685	816.626	575.461
	434.685	438.456	177.045			434.685	221.165	166.354			434.685	784.409	539.988
	434.685	425.656	183.223			434.685	214.877	163.521			434.685	762.77	505.441
	434.685	288.561	138.337			434.685	208.786	153.901			434.685	725.226	460.319
	434.685	161.46	105.091			434.685	214.681	160.531			434.685	738.188	492.178
	434.685	194.246	121.221			434.685	219.2	169.625			434.685	717.521	475.813
	434.685	159.102	106.661			434.685	214.484	157.076			434.685	653.018	412.821
	434.685	201.768	129.335			434.685	183.158	129.834			434.685	557.486	345.129
	434.685	205.923	125.702			434.685	183.467	135.127			434.685	547.332	335.198
	434.685	153.375	107.802			434.685	173.418	121.699			434.685	541.791	326.871
	434.685	201.207	123.891			434.685	162.723	123.678			434.685	486.06	305.951
	434.685	272.393	139.223			434.685	164.379	121.518			434.685	487.263	303.939
Anoxia	434.685	213.558	117.543			434.685	151.804	109.179			434.685	443.196	261.182
	434.685	155.172	109.29			434.685	237.418	187.94			434.685	670.391	440.75
	434.685	207.158	122.277			434.685	101.754	72.99			434.685	638.981	418.443
	434.685	199.972	118.666			434.685	93.249	62.099			434.685	586.761	347.244
	434.685	185.263	114.514			434.685	94.681	58.07			434.685	536.509	301.828
	434.685	167.635	96.529			434.685	85.698	51.042			434.685	452.809	230.512
	434.685	156.519	105.249			434.685	81.488	47.087			434.685	409.411	200.616
	434.685	193.347	116.511			434.685	90.835	54.172			434.685	534.912	298.154
	434.685	218.386	127.496			434.685	71.944	56.137			434.685	549.07	320.178
	434.685	201.768	121.885			434.685	70.653	51.958			434.685	538.747	308.485
	434.685	193.909	123.141			434.685	60.463	47.021			434.685	503.349	291.454
	434.685	185.6	116.682			434.685	64.168	50.006			434.685	520.209	301.545
	434.685	203.565	117.085			434.685	67.032	50.211			434.685	508.265	296.307
	434.685	191.326	115.648			434.685	68.351	49.34			434.685	519.612	299.604
	434.685	192.449	117.624			434.685	65.095	49.8			434.685	519.058	286.578
	434.685	207.158	125.071			434.685	84.211	55.953			434.685	518.653	289.039
	434.685	192.674	117.317			434.685	83.144	49.79			434.685	525.668	295.254
	434.685	177.404	116.467			434.685	86.288	53.669			434.685	501.03	267.696
	434.685	185.6	117.42			434.685	86.596	52.233			434.685	457.953	232.505
	434.685	169.993	111.486			434.685	84.435	48.555			434.685	427.133	208.29
Reoxy	434.685	165.053	108.42			434.685	76.912	46.841			434.685	386.895	172.007
0.5	434.685	163.368	103.25			434.685	78.091	49.852			434.685	346.604	192.956
1.5	434.685	186.274	113.971			434.685	111.691	72.543			434.685	432.951	263.577
2.5	434.685	202.554	117.64			434.685	114.189	74.822			434.685	470.663	272.876
3.5	434.685	234.105	134.587			434.685	153.572	113.532			434.685	818.596	548.375
4.5	434.685	220.632	130.034			434.685	173.502	122.763			434.685	951.965	625.824
5.5	434.685	204.126	117.182			434.685	174.849	113.542			434.685	986.807	639.284
6.5	434.685	183.467	113.827			434.685	161.319	100.955			434.685	1011.24	614.616
7.5	434.685	210.526	120.803			434.685	180.94	121.996			434.685	1147.18	762.174
8.5	434.685	233.319	129.965			434.685	184.646	138.328			434.685	1308.49	915.491
9.5	434.685	224.674	131.781			434.685	142.26	110.211			434.685	1098.31	792.307
10.5	434.685	248.702	143.625			434.685	180.463	137.926			434.685	1259.13	871.216
11.5	434.685	261.839	142.308			434.685	191.326	148.976			434.685	1294.62	909.096
12.5	434.685	290.47	149.279			434.685	213.642	149.724			434.685	1269.91	860.08
13.5	434.685	335.158	160.422			434.685	189.418	147.83			434.685	1243.11	848.858
14.5	412.569	395.002	179.653			412.569	182.418	139.627			412.569	1215.44	831.627
15.5	412.569	461.604	203.704			412.569	192.325	147.835			412.569	1208.49	806.798
16.5	412.569	567.482	223.312			412.569	202.233	149.838			412.569	1172.65	793.583
17.5	403.418	713.558	232.984			403.418	281.618	200.127			403.418	1129.62	772.016
18.5	403.418	780.824	268.726			403.418	407.259	311.129			403.418	1068.81	759.541
19.5	403.418	774.412	261.037			403.418	427.009	316.433			403.418	1043.49	773.966
20.5	407.994	781.279	275.872			407.994	445.159	321.128			407.994	1048.91	748.848
21.5	407.994	778.168	276.394			407.994	444.95	320.641			407.994	1011.28	710.234
22.5	407.994	780.561	267.063			407.994	446.265	319.346			407.994	1006.65	712.77
23.5	407.994	758.43	256.599			407.994	436.336	316.191			407.994	991.25	742.234
24.5	407.994	762.976	265.772			407.994	440.344	335.678			407.994	995.807	788.387
25.5	397.317	740.115	273.899			397.317	466.518	359.281			397.317	1019.27	830.841
26.5	414.857	719.882	256.081			414.857	493.853	387.9			414.857	997.619	848.484
27.5	414.857	654.824	301.676			414.857	471.324	371.209			414.857	775.274	630.452
28.5	398.08	582.008	297.297			398.08	542.253	401.896			398.08	433.372	272.782
29.5	398.08	761.747	276.55			398.08	583.724	429.891			398.08	370.337	215.887
30.5	398.08	741.272	262.204			398.08	592.552	434.807			398.08	304.236	179.756
31.5	392.742	814.353	272.245			392.742	630.214	445.453			392.742	295.85	170.427
32.5	383.59	825.765	265.547			383.59	648.588	441.353			383.59	278.282	172.583
33.5	383.59	803.753	268.082			383.59	641.018	434.958			383.59	249.505	150.795
34.5	382.828	688.574	316.155			382.828	642.167	408.324			382.828	231.5	123.67
35.5	382.828	747.729	253.7			382.828	631.936	426.886			382.828	222.986	132.192
36.5	398.08	540.077	288.495			398.08	636.475	404.69			398.08	212	106.53
37.5	398.08	605.057	281.388			398.08	611.801	375.894			398.08	195.036	89.171
38.5	385.116	556.483	284.065			385.116	632.111	388.668			385.116	126.653	59.229
39.5	369.101	382.942	245.168			369.101	675.802	414.877			369.101	176.372	86.546
40.5	369.101	402.909	228.832			369.101	659.835	407.197			369.101	182.533	81.443
41.5	369.101	329.256	194.39			369.101	642.777	394.358			369.101	161.264	75.097
42.5	369.101	340.231	201.349			369.101	662.843	412.299			369.101	162.744	74.953
43.5	369.101	364.694	213.994			369.101	709.355	451.647			369.101	171.669	87.688
44.5	369.101	466.512	253.796			369.101	717.388	474.68			369.101	178.258	84.953
45.5	372.914	328.507	218.083			372.914	725.824	479.098			372.914	162.258	86.549
46.5	372.914	288.982	196.923			372.914	730.536	468.565			372.914	157.436	73.153

## Sheet: C9
	Fluo4					Lar-GECO					MV633
	Area	Mean	StDev			Area	Mean	StDev			Area	Mean	StDev
	565.09	153.565	98.974			565.09	220.869	174.191			565.09	533.876	295.155
	565.09	164.794	111.028			565.09	224.691	174.429			565.09	545.777	306.697
	565.09	200.982	112.472			565.09	240.194	183.853			565.09	533	280.466
	565.09	64.605	65.493			565.09	220.826	155.244			565.09	504.503	265.846
	565.09	76.351	69.131			565.09	224.259	167.941			565.09	527.671	282.392
	565.09	103.126	83.647			565.09	224.972	164.779			565.09	499.769	258.325
	565.09	80.151	73.342			565.09	206.964	144.471			565.09	447.013	227.625
	565.09	122.3	92.868			565.09	170.688	121.5			565.09	390.634	194.682
	565.09	121.004	86.127			565.09	162.548	116.314			565.09	384.673	186.298
	565.09	78.942	69.339			565.09	158.078	107.145			565.09	379.463	178.943
	565.09	123.509	90.704			565.09	154.926	102.973			565.09	333.248	160.529
	565.09	118.154	85.686			565.09	153.134	104.101			565.09	342.42	159.641
Anoxia	565.09	38.521	50.763			565.09	145.511	95.793			565.09	318.493	147.358
	565.09	77.474	72.406			565.09	237.042	193.429			565.09	541.833	304.68
	565.09	96.389	80.585			565.09	101.873	71.035			565.09	504.858	269.994
	565.09	91.12	77.494			565.09	95.827	63.156			565.09	466.609	227.041
	565.09	80.842	71.193			565.09	101.161	55.718			565.09	436.242	208.282
	565.09	65.641	67.227			565.09	84.815	48.878			565.09	336.489	144.866
	565.09	57.781	60.028			565.09	68.772	45.014			565.09	295.15	123.609
	565.09	87.752	73.007			565.09	94.942	57.327			565.09	428.266	195.798
	565.09	100.534	79.21			565.09	63.676	50.524			565.09	418.208	191.195
	565.09	97.684	83.005			565.09	62.1	48.257			565.09	379.157	170.586
	550.601	90.947	75.973			550.601	49.44	43.36			550.601	348.03	152.529
	474.34	97.132	79.793			474.34	53.273	45.715			474.34	356.281	153.121
	467.477	101.168	84.357			467.477	58.571	47.621			467.477	328.657	142.565
	467.477	99.915	82.5			467.477	62.356	47.007			467.477	315.307	140.077
	467.477	102.734	84.959			467.477	53.977	43.518			467.477	298.91	138.272
	467.477	106.493	85.285			467.477	88.378	55.391			467.477	299.398	140.643
	467.477	104.091	86.944			467.477	88.117	56.875			467.477	283.145	134.393
	467.477	141.99	100.42			467.477	95.374	57.975			467.477	222.38	104.533
	467.477	110.042	83.979			467.477	91.615	51.999			467.477	196.899	91.817
	467.477	95.948	81.615			467.477	78.617	45.45			467.477	175.773	76.635
Reoxy	467.477	79.556	71.357			467.477	63.922	40.869			467.477	155.049	64.793
0.5	467.477	79.974	74.028			467.477	72.222	47.037			467.477	189.949	80.944
1.5	467.477	152.013	102.236			467.477	110.121	72.672			467.477	242.261	114.509
2.5	467.477	148.777	100.676			467.477	136.352	89.129			467.477	232.393	109.399
3.5	467.477	133.951	95.535			467.477	232.3	168.572			467.477	434.822	236.467
4.5	467.477	116.62	93.335			467.477	214.447	140.794			467.477	440.331	227.897
5.5	467.477	74.649	71.462			467.477	172.033	113.274			467.477	403.961	196.031
6.5	467.477	64.313	65.702			467.477	143.635	84.91			467.477	379.814	168.317
7.5	467.477	77.886	69.135			467.477	159.139	101.22			467.477	440.548	208.154
8.5	467.477	98.976	81.97			467.477	229.194	151.627			467.477	647.687	353.958
9.5	467.477	127.687	88.679			467.477	184.666	154.125			467.477	680.532	390.574
10.5	467.477	126.747	84.931			467.477	224.783	164.207			467.477	681.369	379.505
11.5	467.477	133.429	95.18			467.477	244.594	171.863			467.477	661.538	347.178
12.5	467.477	130.61	92.917			467.477	230.029	147.612			467.477	615.612	317.635
13.5	467.477	151.595	94.301			467.477	245.22	184.88			467.477	695.563	359.285
14.5	467.477	186.989	112.774			467.477	243.106	171.888			467.477	708.416	382.833
15.5	467.477	229.272	121.539			467.477	233.918	164.588			467.477	690.584	368.633
16.5	500.269	268.683	136.471			500.269	239.756	168.66			500.269	666.209	349.684
17.5	500.269	324.683	157.573			500.269	244	163.541			500.269	641.552	329.335
18.5	500.269	385.463	166.716			500.269	456.561	300.019			500.269	651.282	336.261
19.5	500.269	370.439	163.208			500.269	487.683	333.911			500.269	596.995	305.409
20.5	500.269	361.951	158.594			500.269	517.78	363.17			500.269	606.335	317.518
21.5	500.269	408.488	161.966			500.269	539.78	381.402			500.269	570.55	299.705
22.5	500.269	392.098	164.675			500.269	540.244	389.076			500.269	511.229	242.516
23.5	497.981	372.239	158.995			497.981	506.291	372.884			497.981	367.81	151.204
24.5	497.981	362.34	167.692			497.981	497.274	373.448			497.981	329.628	121.486
25.5	497.981	353.421	159.33			497.981	486.542	364.298			497.981	315.885	103.182
26.5	497.981	328.037	151.876			497.981	477.623	354.343			497.981	301.652	102.845
27.5	497.981	323.528	151.012			497.981	455.743	325.948			497.981	251.294	91.035
28.5	497.981	347.933	167.549			497.981	455.179	317.019			497.981	214.447	84.686
29.5	497.981	320.882	148.851			497.981	508.104	349.217			497.981	219.461	80.94
30.5	497.981	296.576	148.315			497.981	464.466	308.106			497.981	188.57	67.844
31.5	497.981	349.109	149.252			497.981	539.198	353.965			497.981	194.874	70.579
32.5	497.981	346.953	147.117			497.981	553.703	364.081			497.981	197.043	71.64
33.5	497.981	344.404	153.201			497.981	548.018	359.751			497.981	183.407	70.949
34.5	497.981	335.877	159.387			497.981	511.804	334.874			497.981	168.545	59.812
35.5	497.981	288.833	142.429			497.981	555.614	360.252			497.981	173.19	60.787
36.5	497.981	297.556	153.419			497.981	506.168	324.611			497.981	146.842	52.944
37.5	497.219	194.061	120.827			497.219	442.356	269.667			497.219	131.155	43.204
38.5	497.219	185.129	140.255			497.219	453.202	271.033			497.219	117.598	45.043
39.5	497.219	269.939	143.417			497.219	511.485	311.171			497.219	127.129	44.615
40.5	497.219	207.607	152.458			497.219	468.81	284.586			497.219	125.827	42.177
41.5	497.219	183.558	135.838			497.219	436.319	255.153			497.219	114.397	39.377
42.5	497.219	159.117	136.674			497.219	479.239	293.487			497.219	113.13	40.542
43.5	497.219	173.35	146.318			497.219	627.828	392.878			497.219	132.94	48.988
44.5	497.219	98.945	101.01			497.219	721.595	474.881			497.219	135.232	48.185
45.5	517.809	176.825	152.921			517.809	741.655	476.065			517.809	130.452	48.457
46.5	517.809	130.451	131.882			517.809	693.043	441.58			517.809	127.694	44.839
47.5	517.809	100.666	110.528			517.809	764.324	501.734			517.809	129.946	47.352
48.5	508.658	121.283	120.032			508.658	772.87	494.773			508.658	124.393	45.747
49.5	508.658	126.369	126.904			508.658	759.388	476.3			508.658	119.49	45.301
50.5	508.658	86.165	96.208			508.658	761.475	491.646			508.658	121.589	43.783
51.5	508.658	76.57	82.745			508.658	784.84	515.371			508.658	117.985	42.472

## Sheet: C10
	Fluo4					Lar-GECO					MV633
	Area	Mean	StDev			Area	Mean	StDev			Area	Mean	StDev
	482.729	299.172	176.137			482.729	119.709	75.772			482.729	687.161	401.339
	482.729	282.288	161.355			482.729	140.461	91.101			482.729	678.842	390.362
	482.729	99.185	83.534			482.729	149.03	95.442			482.729	706.995	413.274
	482.729	133.662	102.751			482.729	153.024	94.228			482.729	715.494	405.138
	482.729	147.918	100.282			482.729	151.532	96.404			482.729	697.032	387.575
	482.729	242.856	138.77			482.729	154.793	102.084			482.729	671.265	390.994
	482.729	187.754	123.706			482.729	162.047	97.134			482.729	672.077	392.268
	482.729	283.905	145.08			482.729	149.182	97.33			482.729	571.934	308.373
	482.729	284.916	147.057			482.729	135.608	86.374			482.729	547.853	300.882
	482.729	213.637	127.28			482.729	127.065	78.772			482.729	547.412	312.339
	482.729	270.458	135.972			482.729	123.728	86.12			482.729	449.117	237.852
	482.729	89.883	78.897			482.729	121.555	75.986			482.729	454.469	248.018
Anoxia	482.729	97.87	81.214			482.729	121.731	78.937			482.729	419.057	228.726
	482.729	128.303	102.434			482.729	123.096	82.622			482.729	524.512	290.09
	482.729	118.294	98.052			482.729	57.807	39.275			482.729	418.389	240.508
	482.729	126.888	99.735			482.729	54.269	35.096			482.729	452.186	211.925
	482.729	133.662	99.156			482.729	84.499	44.323			482.729	443.118	189.362
	482.729	133.864	95.753			482.729	78.332	41.662			482.729	379.24	162.061
	482.729	119.406	89.992			482.729	63.52	37.472			482.729	306.659	124.356
	482.729	135.077	95.059			482.729	74.389	43.559			482.729	366.302	155.012
	482.729	87.962	81.476			482.729	30.812	25.644			482.729	253.739	118.902
	482.729	90.085	81.578			482.729	29.852	25.005			482.729	244.133	115.986
	482.729	70.673	73.745			482.729	18.098	19.7			482.729	180.676	88.275
	482.729	82.098	84.908			482.729	23.355	22.603			482.729	204.994	112.853
	482.729	104.139	94.846			482.729	32.152	26.624			482.729	181.943	100.92
	482.729	102.117	94.998			482.729	33.643	26.763			482.729	183.461	104.121
	482.729	100.803	98.62			482.729	27.754	24.48			482.729	179.305	103.875
	482.729	131.033	108.684			482.729	58.667	39.719			482.729	209.79	124.313
	482.729	142.66	107.159			482.729	57.984	35.644			482.729	205.956	126.841
	482.729	148.524	108.365			482.729	70.875	41.711			482.729	215.828	131.944
	482.729	157.624	110.011			482.729	82.553	43.46			482.729	203.123	121.495
	482.729	141.447	104.068			482.729	76.613	42.806			482.729	177.852	98.266
Reoxy	482.729	131.64	97.539			482.729	63.646	38.66			482.729	158.254	84.045
0.5	482.729	135.077	94.031			482.729	66.047	42.306			482.729	151.258	77.389
1.5	482.729	167.532	115.644			482.729	99.286	63.928			482.729	231.706	120.987
2.5	482.729	223.848	134.956			482.729	97.34	57.233			482.729	258.703	127.496
3.5	476.628	186.982	121.506			476.628	138.112	88.11			476.628	561.947	311.832
4.5	476.628	184.422	119.931			476.628	150.067	84.812			476.628	691.651	394.782
5.5	476.628	129.331	96.842			476.628	129.818	76.183			476.628	703.77	403.75
6.5	476.628	120.013	87.945			476.628	115.661	67.629			476.628	679.416	379.672
7.5	476.628	129.741	94.294			476.628	129.587	78.509			476.628	824.459	500.721
8.5	476.628	150.528	103.075			476.628	150.042	93.587			476.628	982.89	572.212
9.5	476.628	128.512	99.26			476.628	78.438	55.739			476.628	622.656	339.016
10.5	476.628	140.595	100.829			476.628	124.16	79.506			476.628	913.155	521.462
11.5	476.628	153.805	109.672			476.628	143.514	88.429			476.628	1027.61	590.388
12.5	476.628	170.803	110.152			476.628	164.864	91.632			476.628	1048.72	634.589
13.5	479.679	171.548	111.694			479.679	133.291	81.652			479.679	1025.29	596.854
14.5	479.679	182.13	120.765			479.679	150.436	84.628			479.679	1006.65	579.689
15.5	479.679	231.072	135.032			479.679	149.062	89.039			479.679	1021.48	606.304
16.5	479.679	267.803	147.874			479.679	162.544	91.962			479.679	1008.3	585.209
17.5	479.679	363.141	183.172			479.679	163.943	95.324			479.679	990.782	577.354
18.5	479.679	459.498	202.397			479.679	190.83	108.27			479.679	971.765	581.767
19.5	479.679	541.507	215.44			479.679	312.038	187.187			479.679	877.633	537.49
20.5	479.679	551.886	208.602			479.679	362.022	216.217			479.679	846.051	551.623
21.5	479.679	576.814	222.435			479.679	379.981	233.834			479.679	757.084	498.579
22.5	463.664	594.842	224.55			463.664	420.184	257.476			463.664	714.863	487.072
23.5	463.664	586.316	220.179			463.664	408.947	262.423			463.664	465.049	291.078
24.5	463.664	580.947	224.686			463.664	416.053	267.862			463.664	307.564	204.921
25.5	452.987	571.367	228.18			452.987	411.098	282.052			452.987	224.594	112.822
26.5	452.987	549.064	218.166			452.987	407.246	259.636			452.987	202.436	105.883
27.5	452.987	476.013	220.299			452.987	374.249	235.979			452.987	176.483	79.222
28.5	452.987	398.869	209.594			452.987	360.835	234.51			452.987	163.519	82.146
29.5	452.987	552.835	214.758			452.987	437.441	270.533			452.987	165.394	85.506
30.5	452.987	504.997	201.734			452.987	407.461	246.671			452.987	149.263	70.339
31.5	452.987	567.057	223.647			452.987	458.397	281.94			452.987	157.062	72.958
32.5	452.987	560.916	218.581			452.987	470.572	288.98			452.987	160.525	70.243
33.5	452.987	567.704	224.689			452.987	459.071	286.505			452.987	152.513	70.068
34.5	452.987	462.976	221.117			452.987	442.424	271.172			452.987	143.983	58.248
35.5	452.987	533.01	217.979			452.987	465.912	295.536			452.987	149.811	62.811
36.5	452.987	355.879	209.93			452.987	410.074	277.448			452.987	139.811	65.748
37.5	452.987	417.939	189.956			452.987	367.488	227.807			452.987	116.237	42.271
38.5	452.987	383.138	181.931			452.987	367.434	232.938			452.987	271.549	244.91
39.5	452.987	179.502	134.56			452.987	398.222	259.188			452.987	144.449	99.438
40.5	452.987	250.397	154.938			452.987	363.313	234.273			452.987	127.82	52.884
41.5	452.987	198.572	138.191			452.987	337.212	213.975			452.987	161.763	128.088
42.5	452.987	189.306	133.906			452.987	366.815	241.345			452.987	163.64	126.766
43.5	452.987	206.222	147.895			452.987	449.508	315.77			452.987	151.377	87.834
