# Supplementary material for: Chronology of critical events in neonatal rat ventricular myocytes occurring during reperfusion after simulated ischemia
Source: PLoS One. 2019 Feb 7;14(2):e0212076. doi: 10.1371/journal.pone.0212076 (PMC6366697; doi:10.1371/journal.pone.0212076)
Supplement: S3 Dataset — (XLSX) [file pone.0212076.s009.xlsx]

## Sheet: C1
	Channel 1: Fluo4 [Ca]cyt					Channel 2: Lar-GECO [Ca]mito					Channel 3: MitoView 633
	Area	Mean	STDEV			Area	Mean	STDEV			Area	Mean	STDEV
1	1214.23	136.308	41.865			1214.23	26.722	20.83			1214.23	58.355	38.544
2	1214.23	139.798	41.857			1214.23	26.187	19.967			1214.23	58.22	37.828
3	1214.23	142.636	43.079			1214.23	26.451	19.646			1214.23	57.822	36.916
4	1202.75	151.158	43.853			1202.75	26.783	20.567			1202.75	57.593	37.122
5	1202.75	166.569	45.952			1202.75	27.565	21.217			1202.75	57.401	37.117
6	1202.75	193.364	46.18			1202.75	27.547	20.332			1202.75	56.784	36.699
7	1165.23	215.828	43.143			1165.23	27.812	21.124			1165.23	57.457	37.628
8	1165.23	228.794	38.046			1165.23	27.926	20.791			1165.23	56.646	36.035
9	1165.23	235.765	32.746			1165.23	28.598	21.1			1165.23	55.624	36.319
10	1115.47	244.015	24.724			1115.47	29.13	21.208			1115.47	55.702	36.067
11	1058.05	249.124	18.11			1058.05	30.014	21.569			1058.05	55.567	36.918
12	1058.05	251.407	13.698			1058.05	30.609	23.233			1058.05	54.25	36.17
13	1050.39	252.394	11.078			1050.39	31.338	24.368			1050.39	52.177	34.643
14	1050.39	253.484	8.328			1050.39	33.113	25.236			1050.39	51.048	33.968
15	1050.39	253.892	6.968			1050.39	34.923	25.992			1050.39	49.877	32.94
16	1050.39	253.437	7.921			1050.39	36.596	26.566			1050.39	48.355	32.318
17	1030.49	253.629	8.157			1030.49	37.651	27.501			1030.49	47.008	31.42
18	1030.49	253.73	8.452			1030.49	38.615	28.81			1030.49	45.346	30.686
19	1030.49	253.395	8.985			1030.49	39.796	30.156			1030.49	43.237	29.695
20	1018.24	253.226	8.842			1018.24	40.053	30.452			1018.24	42.262	29.173
21	1008.29	252.946	10.407			1008.29	41.606	31.673			1008.29	39.957	27.428
22	995.271	252.546	10.462			995.271	41.717	30.989			995.271	38.695	26.572
23	979.959	251.773	12.134			979.959	42.819	31.945			979.959	36.731	25.532
24	971.537	252.128	11.733			971.537	44.9	33.875			971.537	34.574	24.432
25	954.694	249.495	16.656			954.694	46.079	34.363			954.694	33.206	23.191
26	954.694	247.137	20.254			954.694	46.658	35.202			954.694	31.2	21.572
27	934.789	244.443	23.479			934.789	48.437	36.656			934.789	29.843	21.013
28	915.649	238.315	30.152			915.649	49.249	38.047			915.649	27.774	19.88
29	886.556	230.872	36.44			886.556	48.987	38.879			886.556	23.947	16.976
30	886.556	184.128	61.403			886.556	71.072	61.744			886.556	16.274	11.671
31	886.556	142.703	67.756			886.556	57.41	48.987			886.556	12.17	9.104
32	886.556	113.087	62.027			886.556	48.395	40.338			886.556	10.756	8.245
33	886.556	90.32	53.408			886.556	45.005	34.612			886.556	10.159	8.098
34	886.556	77.716	49.315			886.556	44.117	33.98			886.556	9.813	7.97
35	886.556	69.732	46.753			886.556	44.131	33.979			886.556	9.574	7.569
36	886.556	66.382	45.35			886.556	43.413	33.493			886.556	9.68	7.82
37	886.556	60.225	44.162			886.556	43.454	33.444			886.556	9.347	7.434
38	886.556	58.169	43.16			886.556	43.352	33.898			886.556	9.322	7.497
39	886.556	54.935	42.407			886.556	43.807	33.296			886.556	9.368	7.524
40	886.556	53.705	42.498			886.556	43.235	32.982			886.556	9.276	7.05
41	886.556	52.038	42.96			886.556	43.307	33.286			886.556	9.191	6.902
42	886.556	50.717	41.029			886.556	42.786	32.822			886.556	9.004	7.223
43	886.556	48.696	41.331			886.556	43.325	33.146			886.556	9.128	7.502
44	886.556	47.966	41.846			886.556	43.506	32.903			886.556	8.852	6.913
45	886.556	46.654	42.114			886.556	43.148	32.532			886.556	9.116	7.142
46	886.556	46.015	40.434			886.556	42.642	32.551			886.556	8.983	6.996
47	886.556	46.045	41.151			886.556	42.061	31.93			886.556	8.94	6.789
48	886.556	45.078	39.721			886.556	41.907	32.135			886.556	9.199	7.065
49	886.556	44.823	41.502			886.556	43.345	32.935			886.556	9.606	7.084
50	886.556	43.756	40.845			886.556	42.938	32.883			886.556	9.82	7.307
51	886.556	43.8	40.38			886.556	42.63	33.532			886.556	9.503	7.149
52	886.556	42.604	40.793			886.556	42.736	33.448			886.556	9.354	7.329
53	886.556	44.218	40.586			886.556	43.053	32.954			886.556	9.242	7.276
54	886.556	41.999	40.474			886.556	42.834	32.074			886.556	9.137	7.126
55	886.556	40.846	40.929			886.556	43.075	32.643			886.556	8.931	6.856
56	886.556	40.285	40.782			886.556	42.732	32.186			886.556	8.907	6.976
57	886.556	39.56	39.794			886.556	42.734	33.417			886.556	8.776	6.675
58	886.556	39.685	40.373			886.556	43.473	33.413			886.556	8.75	6.645
59	886.556	38.804	39.381			886.556	43.421	32.749			886.556	8.694	6.665
60	886.556	38.135	39.586			886.556	43.439	32.274			886.556	14.997	11.121

## Sheet: C2
	Channel 1: Fluo4 [Ca]cyt					Channel 2: Lar-GECO [Ca]mito					Channel 3: MitoView 633
	Area	Mean	STDEV			Area	Mean	STDEV			Area	Mean	STDEV
1	2082.41	137.039	58.791			2082.41	25.913	14.77			2082.41	50.858	34.991
2	2082.41	143.954	61.884			2082.41	25.915	14.867			2082.41	50.342	35.096
3	2082.41	154.404	61.489			2082.41	26.25	14.849			2082.41	49.961	34.876
4	2037.24	162.351	61.571			2037.24	26.551	14.832			2037.24	50.094	34.575
5	2037.24	170.203	60.914			2037.24	26.468	14.962			2037.24	48.941	33.783
6	2037.24	176.389	60.96			2037.24	26.743	14.999			2037.24	47.256	32.99
7	1999.73	186.753	58.738			1999.73	27.4	15.245			1999.73	46.127	32.051
8	1961.45	193.866	58.262			1961.45	27.988	15.408			1961.45	45.04	31.27
9	1961.45	197.623	57.298			1961.45	29.598	16.276			1961.45	43.133	30.146
10	1961.45	199.799	58.136			1961.45	30.496	17.059			1961.45	41.047	28.858
11	1961.45	203.283	56.853			1961.45	31.995	18.112			1961.45	39.292	27.624
12	1961.45	202.051	58.719			1961.45	33.518	19.514			1961.45	37.326	26.038
13	1938.48	203.156	58.45			1938.48	34.43	19.867			1938.48	35.832	25.12
14	1938.48	203.173	59.134			1938.48	36.07	21.581			1938.48	33.742	24.113
15	1898.67	199.579	60.559			1898.67	37.501	23.102			1898.67	32.579	22.423
16	1900.97	200.052	61.121			1900.97	39.235	24.813			1900.97	30.985	21.217
17	1900.97	197.561	61.816			1900.97	42.328	28.168			1900.97	29.18	19.889
18	1900.97	191.772	64.449			1900.97	43.041	28.798			1900.97	27.906	18.73
19	1900.97	186.216	65.219			1900.97	46.697	32.511			1900.97	26.231	18.041
20	1881.83	174.862	68.668			1881.83	53.797	39.411			1881.83	24.484	16.686
21	1881.83	154.475	68.415			1881.83	57.017	43.764			1881.83	22.221	15.097
22	1881.83	144.906	67.302			1881.83	57.228	44.982			1881.83	19.624	13.739
23	1881.83	140.069	66.106			1881.83	53.723	42.626			1881.83	16.362	11.495
24	1881.83	131.326	64.039			1881.83	46.887	36.727			1881.83	13.716	10.102
25	1881.83	119.27	61.223			1881.83	44.315	34.28			1881.83	11.897	9.257
26	1881.83	109.262	58.715			1881.83	44.985	35.145			1881.83	11.108	8.696
27	1881.83	102.535	57.934			1881.83	47.455	36.507			1881.83	10.776	8.427
28	1881.83	93.31	54.653			1881.83	48.408	36.778			1881.83	10.415	8.191
29	1881.83	87.339	53.417			1881.83	48.892	37.058			1881.83	10.243	8.307
30	1881.83	79.847	51.584			1881.83	49.321	36.952			1881.83	9.933	7.964
31	1881.83	75.269	49.142			1881.83	49.138	36.193			1881.83	9.753	7.613
32	1881.83	70.075	47.977			1881.83	48.678	36.038			1881.83	9.535	7.457
33	1881.83	66.225	47.404			1881.83	48.561	35.864			1881.83	9.487	7.549
34	1881.83	63.165	45.004			1881.83	48.31	35.786			1881.83	9.325	7.114
35	1881.83	59.579	44.329			1881.83	47.761	34.877			1881.83	9.149	6.911
36	1881.83	56.66	42.925			1881.83	47.985	34.828			1881.83	8.977	6.668
37	1881.83	54.011	42.88			1881.83	47.492	34.895			1881.83	8.724	6.252
38	1881.83	52.341	42.099			1881.83	47.517	34.699			1881.83	8.576	6.065
39	1881.83	50.511	40.98			1881.83	47.614	34.683			1881.83	8.421	6.03
40	1881.83	47.602	39.297			1881.83	47.985	35.275			1881.83	8.385	5.778
41	1881.83	46.564	40.088			1881.83	47.789	35.348			1881.83	8.294	5.706
42	1881.83	44.935	39.585			1881.83	47.425	35.248			1881.83	8.28	5.603
43	1881.83	43.129	38.166			1881.83	47.217	34.792			1881.83	8.054	5.327
44	1881.83	41.725	38.166			1881.83	47.927	35.126			1881.83	8.072	5.217
45	1881.83	40.755	37.828			1881.83	47.084	34.602			1881.83	7.857	4.98
46	1881.83	38.269	35.282			1881.83	47.177	34.745			1881.83	7.679	4.622
47	1881.83	36.603	33.796			1881.83	46.937	34.374			1881.83	7.552	4.266
48	1881.83	35	32.611			1881.83	46.395	33.833			1881.83	7.812	4.297
49	1881.83	33.214	30.398			1881.83	47.328	34.816			1881.83	8.026	4.477
50	1881.83	31.465	29.191			1881.83	47.076	34.813			1881.83	8.268	4.632
51	1881.83	30.126	30.738			1881.83	46.961	34.917			1881.83	8.075	4.72
52	1881.83	28.777	27.972			1881.83	46.712	34.295			1881.83	7.95	4.757
53	1881.83	27.844	27.179			1881.83	46.967	34.234			1881.83	7.791	4.599
54	1881.83	26.52	26.357			1881.83	46.657	33.68			1881.83	7.86	4.707
55	1881.83	25.108	24.289			1881.83	46.827	33.992			1881.83	7.712	4.555
56	1881.83	24.223	23.147			1881.83	47.063	33.876			1881.83	7.712	4.524
57	1881.83	23.263	21.807			1881.83	47.194	33.737			1881.83	7.64	4.447
58	1881.83	22.343	21.323			1881.83	47.205	33.71			1881.83	7.641	4.46
59	1881.83	21.387	21.822			1881.83	47.234	33.625			1881.83	7.548	4.268
60	1881.83	21.196	20.978			1881.83	47.395	33.517			1881.83	11.823	6.003

## Sheet: C3
	Channel 1: Fluo4 [Ca]cyt					Channel 2: Lar-GECO [Ca]mito					Channel 3: MitoView 633
Time		Area	Mean	STDEV			Area	Mean	STDEV			Area	Mean	STDEV
0	Im	1234.14	63.809	31.144			1234.14	30.965	21.149			1234.14	47.97	44.111
1		1234.14	33.232	21.629			1234.14	30.625	21.97			1234.14	46.716	43.83
2		1234.14	28.17	19.84			1234.14	30.507	21.743			1234.14	46.905	43.569
3		1234.14	24.473	18.18			1234.14	31.798	21.846			1234.14	48.849	45.616
4		1234.14	24.975	18.129			1234.14	32.747	22.462			1234.14	49.817	47.034
5		1234.14	67.283	31.893			1234.14	32.437	22.143			1234.14	49.27	46.818
6		1234.14	53.716	28.558			1234.14	31.081	21.692			1234.14	48.434	46.617
7		1234.14	24.088	17.617			1234.14	31.233	22.679			1234.14	48.374	46.267
8		1234.14	38.896	27.434			1234.14	31.947	22.513			1234.14	48.519	46.484
9		1234.14	64.876	32.02			1234.14	31.288	22.505			1234.14	47.837	43.986
10		1234.14	70.515	32.643			1234.14	30.991	22.094			1234.14	46.681	44.557
11		1234.14	35.335	21.907			1234.14	31.275	22.617			1234.14	46.895	45.56
12		1234.14	26.328	18.347			1234.14	31.11	23.328			1234.14	45.869	44.333
13		1234.14	24.088	17.336			1234.14	31.221	23.265			1234.14	45.971	44.069
14		1234.14	24.529	17.637			1234.14	30.846	22.875			1234.14	45.177	42.578
15	Anoxia	1234.14	69.429	33.701			1234.14	31.671	23.492			1234.14	45.334	43.741
16		1234.14	27.047	18.49			1234.14	20.82	13.38			1234.14	45.106	41.36
17		1234.14	37.531	21.559			1234.14	17.656	10.486			1234.14	42.95	37.001
18		1234.14	39.969	22.7			1234.14	16.733	9.268			1234.14	44.288	36.635
19		1234.14	42.872	23.607			1234.14	16.475	9.062			1234.14	44.315	35.674
20		1235.67	43.364	24.909			1235.67	15.789	8.721			1235.67	43.098	34.053
21		1233.37	42.862	24.085			1233.37	15.341	8.811			1233.37	42.019	32.603
22		1218.06	44.004	25.291			1218.06	15.065	8.492			1218.06	42.189	32.356
23		1218.06	44.808	25.643			1218.06	14.73	8.502			1218.06	40.911	30.542
24		1218.06	45.229	25.205			1218.06	14.563	8.443			1218.06	40.954	30.243
25		1218.06	45.5	26.223			1218.06	14.179	8.476			1218.06	39.989	28.766
26		1218.06	47.662	26.613			1218.06	14.214	8.275			1218.06	40.025	28.708
27		1218.06	47.718	27.242			1218.06	14.24	8.258			1218.06	38.275	27.677
28		1218.06	47.253	27.283			1218.06	13.194	8.265			1218.06	36.427	26.235
29		1218.06	48.146	27.732			1218.06	13.243	8.115			1218.06	35.983	25.951
30		1218.06	47.278	27.31			1218.06	13.213	8.058			1218.06	35.229	25.559
31		1218.06	46.97	26.98			1218.06	12.431	8.024			1218.06	33.575	24.099
32		1258.63	49.41	28.02			1258.63	12.672	8.414			1258.63	33.176	23.245
33		1234.14	55.087	33.39			1234.14	12.78	7.973			1234.14	32.626	22.035
34		1218.82	56.771	35.931			1218.82	12.387	7.99			1218.82	30.128	20.874
35		1172.12	57.368	36.891			1172.12	12.553	8.361			1172.12	28.556	19.44
36		1172.12	58.831	37.561			1172.12	12.724	8.139			1172.12	26.69	18.007
37		1172.12	60.196	37.876			1172.12	12.469	8.158			1172.12	25.148	17.158
38		1172.12	62.489	39.384			1172.12	12.674	8.143			1172.12	24.252	17.12
39		1172.12	63.638	40.386			1172.12	12.75	8.243			1172.12	23.166	16.338
40		1172.12	64.657	40.973			1172.12	12.084	8.245			1172.12	21.694	15.89
41		1172.12	67.962	42.755			1172.12	12.764	8.128			1172.12	21.621	15.845
42		1172.12	71.078	43.017			1172.12	13.391	8.303			1172.12	21.189	15.238
43		1172.12	71.316	42.459			1172.12	13.527	8.709			1172.12	20.222	15.027
44		1172.12	74.438	44.523			1172.12	13.253	8.309			1172.12	19.293	13.982
45	Reoxy	1172.12	75.634	45.794			1172.12	13.364	8.458			1172.12	18.59	13.646
46		1172.12	66.783	41.933			1172.12	12.506	8.805			1172.12	17.209	13.445
47		1182.84	53.683	31.737			1182.84	14.089	9.987			1182.84	19.608	14.038
48		1182.84	51.987	31.735			1182.84	14.579	10.587			1182.84	21.779	15.833
49		1182.84	50.485	30.257			1182.84	14.504	10.57			1182.84	24.339	17.739
50		1182.84	51.974	30.88			1182.84	15.294	10.813			1182.84	26.517	19.047
51		1182.84	52.971	31.003			1182.84	15.683	11.116			1182.84	28.587	20.872
52		1182.84	54.065	32.022			1182.84	15.577	10.934			1182.84	30.313	22.302
53		1182.84	56.382	33.245			1182.84	15.518	11.052			1182.84	32.404	23.846
54		1182.84	60.566	34.344			1182.84	16.769	11.455			1182.84	36.328	26.734
55		1182.84	66.434	35.892			1182.84	17.621	11.565			1182.84	38.001	28.529
56		1182.84	67.929	37.324			1182.84	18.154	11.755			1182.84	37.647	28.257
57		1182.84	69.683	37.067			1182.84	17.779	11.849			1182.84	37.001	28.419
57.5	Im	1230.31	82.844	39.771			1230.31	24.126	12.565			1230.31	43.568	32.161
58		1230.31	87.974	41.169			1230.31	24.651	12.888			1230.31	43	32.9
58.5		1230.31	89.869	42.107			1230.31	24.312	12.807			1230.31	42.708	32.348
59		1248.68	94.638	44.673			1248.68	24.359	12.765			1248.68	41.368	31.72
59.5		1238.73	100.155	48.611			1238.73	23.841	12.767			1238.73	40.875	31.156
60		1238.73	111.097	54.954			1238.73	24.15	13.221			1238.73	39.478	30.953
60.5		1250.98	114.556	55.488			1250.98	23.938	13.056			1250.98	38.59	31.403
61		1266.29	120.674	56.396			1266.29	23.851	13.602			1266.29	37.457	30.296
61.5		1248.68	126.536	55.436			1248.68	24.313	13.724			1248.68	36.383	29.259
62		1248.68	127.71	58.12			1248.68	24.277	14.508			1248.68	35.357	29.12
62.5		1231.07	127.177	56.365			1231.07	25.407	15.753			1231.07	34.288	27.888
63		1231.07	128.545	58.325			1231.07	26.362	16.259			1231.07	33.21	26.851
63.5		1190.5	107.759	53.425			1190.5	38.659	34.594			1190.5	30.346	26.036
64		1215.76	93.404	53.096			1215.76	39.315	36.446			1215.76	26.764	22.642
64.5		1126.95	88.488	53.761			1126.95	41.425	39.273			1126.95	24.64	20.314
65		1126.95	86.087	54.861			1126.95	41.378	40.425			1126.95	21.529	17.075
65.5		1063.41	83.384	54.179			1063.41	44.748	43.714			1063.41	19.336	14.335
66		1008.29	79.522	53.451			1008.29	47.839	45.791			1008.29	17.081	12.091
66.5		1008.29	74.685	53.101			1008.29	49.606	48.92			1008.29	15.528	11.392
67		1008.29	66.697	47.614			1008.29	48.068	46.209			1008.29	14.494	10.691
67.5		1008.29	59.825	43.788			1008.29	45.67	43.219			1008.29	14.051	10.233
68		1008.29	54.628	41.12			1008.29	44.506	40.987			1008.29	13.688	10.513
68.5		1008.29	49.305	37.909			1008.29	43.081	38.758			1008.29	13.406	10.253
69		1008.29	44.191	33.744			1008.29	42.893	37.659			1008.29	12.989	10.172
69.5		1008.29	40.934	31.038			1008.29	41.974	36.101			1008.29	12.897	10.18
70		1008.29	37.472	29.158			1008.29	41.052	34.162			1008.29	12.627	9.479
70.5		1008.29	34.86	26.399			1008.29	40.881	34.273			1008.29	12.273	9.795
71		1008.29	32.976	26.969			1008.29	40.999	34.071			1008.29	12.383	9.596
71.5		1008.29	30.949	25.043			1008.29	40.539	34.242			1008.29	12.002	9.082
72		1008.29	29.977	23.785			1008.29	40.604	33.906			1008.29	11.631	8.964
72.5		1008.29	27.798	23.067			1008.29	40.419	33.977			1008.29	11.77	9.277
73		1008.29	27.107	21.825			1008.29	40.462	33.618			1008.29	11.386	8.794
73.5		1008.29	25.497	21.866			1008.29	40.248	32.883			1008.29	11.28	8.756
74		1008.29	24.692	21.335			1008.29	39.693	32.64			1008.29	11.156	8.433
74.5		1008.29	23.09	21.609			1008.29	39.745	32.518			1008.29	11.1	8.454
75		1008.29	22.384	21.108			1008.29	40.428	33.646			1008.29	10.798	8.124
75.5		1008.29	21.906	20.139			1008.29	40.437	33.154			1008.29	10.905	8.135
76		1008.29	21.655	20.091			1008.29	40.869	33.63			1008.29	10.705	7.66
76.5		1008.29	19.924	19.324			1008.29	40.349	33.322			1008.29	10.432	7.711
77		1008.29	19.924	19.624			1008.29	40.648	33.219			1008.29	10.317	7.341
77.5		1008.29	18.99	18.813			1008.29	40.788	32.553			1008.29	10.391	7.592
78		1008.29	18.421	19.021			1008.29	39.672	32.412			1008.29	10.096	7.236
78.5		1008.29	17.973	18.191			1008.29	40.705	33.219			1008.29	10.14	7.439
79		1008.29	17.494	18.457			1008.29	40.588	32.137			1008.29	10.111	7.452
79.5		1008.29	17.229	16.97			1008.29	40.071	32.653			1008.29	9.901	7.095
80		1008.29	16.112	17.164			1008.29	39.73	31.578			1008.29	9.771	7.201
80.5		1008.29	16.333	16.489			1008.29	38.837	30.369			1008.29	9.659	6.815
81		1008.29	15.725	16.503			1008.29	39.212	31.307			1008.29	9.745	6.533
81.5		1008.29	15.125	16.51			1008.29	39.424	31.214			1008.29	9.987	6.77
82		1008.29	14.601	16.879			1008.29	39.221	30.918			1008.29	10.476	7.177
82.5		1008.29	15.27	17.561			1008.29	40.919	32.721			1008.29	10.891	8.253
83		1008.29	15.239	16.568			1008.29	40.44	32.132			1008.29	11.012	8.481
83.5		1008.29	14.852	15.591			1008.29	40.495	31.736			1008.29	11.064	8.833
84		1008.29	14.723	16.549			1008.29	40.852	32.837			1008.29	10.841	8.828
84.5		1008.29	14.396	16.998			1008.29	40.084	31.664			1008.29	10.748	8.538
85		1008.29	14.768	16.075			1008.29	40.542	32.161			1008.29	10.412	7.999
85.5		1008.29	13.713	15.925			1008.29	40.513	31.473			1008.29	10.379	8.009
86		1008.29	13.956	15.952			1008.29	40.179	31.145			1008.29	10.281	8.011
86.5		1008.29	13.751	15.985			1008.29	39.932	31.344			1008.29	10.062	7.864
87		1008.29	13.964	15.611			1008.29	39.605	31.019			1008.29	14.109	8.869

## Sheet: C4
	Channel 1: Fluo4 [Ca]cyt					Channel 2: Lar-GECO [Ca]mito					Channel 3: MitoView 633
	Area	Mean	STDEV			Area	Mean	STDEV			Area	Mean	STDEV
1	1143.03	90.007	54.769			1143.03	25.953	19.949			1143.03	51.782	37.827
2	1143.03	95.8	55.461			1143.03	26.881	20.531			1143.03	52.796	39.144
3	1143.03	99.32	55.927			1143.03	26.528	20.777			1143.03	53.364	40.138
4	1143.03	106.597	56.829			1143.03	26.477	20.588			1143.03	52.357	40.061
5	1143.03	118.366	60.722			1143.03	26.588	20.867			1143.03	51.709	39.287
6	1143.03	125.519	62.466			1143.03	26.823	20.614			1143.03	50.755	39.283
7	1143.03	136.055	65.118			1143.03	28.699	22.284			1143.03	50.924	39.786
8	1089.44	141.887	64.484			1089.44	30.714	24.676			1089.44	49.744	38.83
9	1090.97	146.312	64.19			1090.97	33.976	27.766			1090.97	48.559	37.624
10	1090.97	148.786	65.055			1090.97	37.907	31.187			1090.97	47.468	36.712
11	1090.97	148.256	64.348			1090.97	40.456	32.785			1090.97	45.834	36.081
12	1090.97	150.667	62.854			1090.97	44.891	36.148			1090.97	44.952	36.085
13	1090.97	154.368	65.783			1090.97	48.39	39.204			1090.97	44.198	34.991
14	1123.12	146.264	67.384			1123.12	46.435	39.002			1123.12	40.14	33.956
15	1123.12	142.379	66.18			1123.12	46.277	39.314			1123.12	37.489	31.231
16	1123.12	139.536	65.632			1123.12	47.033	40.202			1123.12	36.172	30.087
17	1152.22	138.269	65.234			1152.22	47.705	41.689			1152.22	34.289	30.09
18	1152.22	138.445	65.115			1152.22	49.239	43.395			1152.22	33.128	28.547
19	1152.22	131.209	64.639			1152.22	48.986	44.128			1152.22	31.436	27.89
20	1159.11	127.873	63.179			1159.11	48.39	43.603			1159.11	29.046	25.826
21	1159.11	129.095	65.39			1159.11	51.791	46.88			1159.11	27.476	24.826
22	1159.11	120.515	61.705			1159.11	53.104	48.744			1159.11	25.14	22.829
23	1159.11	113.161	61.191			1159.11	55.623	52.197			1159.11	23.318	21.685
24	1159.11	97.226	54.404			1159.11	59.448	58.11			1159.11	20.297	18.948
25	1159.11	89.264	51.75			1159.11	53.205	52.177			1159.11	15.554	13.773
26	1159.11	78.194	46.191			1159.11	40.515	36.768			1159.11	11.457	9.266
27	1159.11	67.008	41.366			1159.11	41.338	36.766			1159.11	9.85	8.36
28	1159.11	60.542	38.135			1159.11	45.842	41.447			1159.11	9.405	8.124
29	1159.11	53.626	34.909			1159.11	47.641	43.686			1159.11	9.196	7.931
30	1159.11	49.003	34.375			1159.11	48.067	43.899			1159.11	8.889	7.849
31	1159.11	44.766	32.908			1159.11	47.378	43.362			1159.11	8.864	7.394
32	1159.11	43.032	31.66			1159.11	48.293	43.743			1159.11	8.543	7.275
33	1159.11	37.292	27.9			1159.11	46.53	42.473			1159.11	8.386	7.011
34	1159.11	35.198	27.555			1159.11	46.465	42.203			1159.11	8.206	6.873
35	1159.11	33.184	26.616			1159.11	46.668	42.28			1159.11	8.045	6.83
36	1159.11	31.394	25.509			1159.11	46.518	42.217			1159.11	7.935	6.88
37	1159.11	30.443	25.489			1159.11	47.219	42.76			1159.11	7.846	6.623
38	1159.11	29.108	24.553			1159.11	47.806	42.928			1159.11	7.983	6.327
39	1159.11	26.909	23.659			1159.11	45.573	40.86			1159.11	7.543	5.819
40	1159.11	25.806	23.324			1159.11	45.774	41.73			1159.11	7.309	5.451
41	1159.11	24.472	22.28			1159.11	46.421	42.238			1159.11	7.414	5.409
42	1159.11	24.346	23.263			1159.11	46.152	42.472			1159.11	7.147	5.198
43	1159.11	22.82	20.846			1159.11	45.803	41.988			1159.11	7.277	4.912
44	1159.11	22.325	21.424			1159.11	45.635	41.289			1159.11	6.9	4.361
45	1159.11	21.493	21.144			1159.11	45.225	41.205			1159.11	6.769	4.316
46	1159.11	20.826	20.562			1159.11	44.168	40.662			1159.11	6.708	4.056
47	1159.11	20.185	20.72			1159.11	44.453	40.498			1159.11	6.499	3.962
48	1159.11	19.894	20.794			1159.11	44.893	40.431			1159.11	6.871	3.877
49	1159.11	18.738	19.601			1159.11	43.45	39.75			1159.11	6.952	4.148
50	1159.11	18.501	20.173			1159.11	42.824	39.069			1159.11	7.354	4.537
51	1159.11	19.881	21.832			1159.11	48.773	43.156			1159.11	7.713	4.867
52	1159.11	18.672	20.529			1159.11	48.104	43.587			1159.11	7.587	5.026
53	1159.11	18.95	21.987			1159.11	47.905	43.416			1159.11	7.338	4.581
54	1159.11	17.285	19.646			1159.11	47.744	42.544			1159.11	7.214	4.279
55	1159.11	18.554	20.901			1159.11	46.466	41.662			1159.11	7.05	4.341
56	1159.11	18.137	21.105			1159.11	46.166	41.603			1159.11	6.936	3.978
57	1159.11	17.45	20.118			1159.11	46.822	42.132			1159.11	6.826	4.128
58	1159.11	16.572	19.144			1159.11	45.892	41.054			1159.11	6.609	3.749
59	1159.11	16.367	20.152			1159.11	45.579	40.921			1159.11	6.54	3.641
60	1159.11	16.341	20.434			1159.11	45.074	41.181			1159.11	11.031	5.592

## Sheet: C5
	Channel 1: Fluo4 [Ca]cyt					Channel 2: Lar-GECO [Ca]mito					Channel 3: MitoView 633
	Area	Mean	STDEV			Area	Mean	STDEV			Area	Mean	STDEV
1	1306.87	80.876	43.008			1306.87	30.237	21.393			1306.87	53.859	41.149
2	1306.87	85.05	43.62			1306.87	30.822	20.957			1306.87	55.691	43.245
3	1306.87	88.995	44.753			1306.87	30.607	21.575			1306.87	56.262	43.554
4	1306.87	94.713	46.394			1306.87	30.483	21.008			1306.87	55.384	43.029
5	1306.87	99.543	48.399			1306.87	29.878	20.214			1306.87	55.467	43.682
6	1306.87	101.523	47.794			1306.87	29.67	20.913			1306.87	55.367	43.926
7	1306.87	107.63	49.152			1306.87	30.733	21.419			1306.87	55.015	44.483
8	1306.87	113.175	52.285			1306.87	30.471	21.029			1306.87	53.79	43.392
9	1306.87	116.224	53.58			1306.87	30.881	21.746			1306.87	52.861	42.893
10	1306.87	119.979	54.596			1306.87	32.278	21.891			1306.87	51.983	42.616
11	1280.84	118.01	52.286			1280.84	34.042	23.457			1280.84	50.989	41.786
12	1280.84	121.01	54.749			1280.84	37.541	26.425			1280.84	50.831	42.264
13	1280.84	122.791	53.788			1280.84	40.985	28.608			1280.84	50.63	42.619
14	1280.84	127.615	55.454			1280.84	43.02	30.613			1280.84	48.647	41.061
15	1280.84	121.632	53.745			1280.84	44.081	32.722			1280.84	46.267	39.979
16	1280.84	122.92	54.261			1280.84	45.982	34.126			1280.84	44.978	38.994
17	1292.32	124.236	54.741			1292.32	48.808	37.828			1292.32	43.197	37.925
18	1292.32	122.127	53.847			1292.32	50.896	39.497			1292.32	41.919	36.66
19	1285.43	121.251	55.055			1285.43	54.515	43.872			1285.43	40.762	35.75
20	1268.59	120.863	53.286			1268.59	58.491	49.699			1268.59	38.847	33.489
21	1266.29	118.011	53.529			1266.29	63.648	54.388			1266.29	38.001	32.664
22	1255.57	118.256	52.151			1255.57	67.749	60.14			1255.57	35.523	30.314
23	1240.26	115.176	53.658			1240.26	75.728	67.806			1240.26	34.629	29.561
24	1240.26	105.423	52.393			1240.26	82.949	75.577			1240.26	31.991	28.232
25	1240.26	96.219	51.169			1240.26	82.953	77.065			1240.26	28.821	26.436
26	1240.26	91.725	52.226			1240.26	76.027	71.895			1240.26	24.194	22.841
27	1240.26	89.33	51.035			1240.26	68.494	63.595			1240.26	20.739	20.718
28	1240.26	85.216	49.06			1240.26	65.193	61.464			1240.26	18.515	19.361
29	1240.26	80.407	45.857			1240.26	65.457	60.22			1240.26	17.046	18.343
30	1240.26	78.38	46.128			1240.26	66.753	63.331			1240.26	15.192	16.647
31	1240.26	73.071	42.907			1240.26	73.532	69.078			1240.26	13.467	14.181
32	1240.26	69.333	42.492			1240.26	80.636	72.828			1240.26	12.452	14.044
33	1240.26	61.056	37.725			1240.26	80.009	71.945			1240.26	11.446	13.155
34	1240.26	57.225	36.059			1240.26	79.254	69.716			1240.26	11.049	13.428
35	1240.26	54.92	35.309			1240.26	78.346	68.97			1240.26	10.97	13.344
36	1240.26	50.735	32.849			1240.26	77.698	68.033			1240.26	10.67	13.135
37	1240.26	49.062	33.803			1240.26	77.366	66.681			1240.26	10.849	13.765
38	1240.26	47.265	33.206			1240.26	78.233	66.856			1240.26	10.957	13.26
39	1240.26	43.926	32.135			1240.26	75.303	65.333			1240.26	10.585	13.25
40	1240.26	42.907	29.873			1240.26	75.002	64.808			1240.26	10.269	12.937
41	1240.26	41.907	29.49			1240.26	75.93	65.693			1240.26	10.328	12.365
42	1240.26	41.216	30.027			1240.26	74.874	64.818			1240.26	10.148	12.464
43	1240.26	40.272	29.451			1240.26	75.798	65.535			1240.26	10.188	12.459
44	1240.26	39.29	28.937			1240.26	74.115	64.348			1240.26	9.764	11.699
45	1240.26	37.957	28.747			1240.26	73.906	63.784			1240.26	9.589	11.472
46	1240.26	37.117	28.302			1240.26	73.438	64.152			1240.26	9.583	11.785
47	1240.26	37.451	29.778			1240.26	73.632	63.543			1240.26	9.387	10.96
48	1240.26	36.713	28.931			1240.26	73.733	64.049			1240.26	9.738	11.597
49	1240.26	35.235	27.688			1240.26	72.167	62.847			1240.26	9.691	11.672
50	1240.26	33.12	27.739			1240.26	71.357	61.375			1240.26	10.123	11.857
51	1240.26	35.426	28.597			1240.26	79.694	67.883			1240.26	10.751	12.358
52	1240.26	35.673	29.773			1240.26	78.842	67.657			1240.26	10.556	12.322
53	1240.26	34.833	29.135			1240.26	78.552	67.874			1240.26	10.42	12.298
54	1240.26	34.543	29.07			1240.26	78.263	67.099			1240.26	10.127	12.293
55	1240.26	33.157	29.427			1240.26	77.564	66.454			1240.26	9.975	11.849
56	1240.26	31.722	28.242			1240.26	76.697	65.996			1240.26	9.736	11.967
57	1240.26	31.54	28.39			1240.26	77.199	65.709			1240.26	9.807	11.924
58	1240.26	30.568	28.132			1240.26	75.42	64.95			1240.26	9.621	12.018
59	1240.26	30.79	29.358			1240.26	75.583	65.266			1240.26	9.407	11.67
60	1240.26	30.404	27.176			1240.26	75.664	65.19			1240.26	12.861	12.76

## Sheet: C6
	Channel 1: Fluo4 [Ca]cyt					Channel 2: Lar-GECO [Ca]mito					Channel 3: MitoView 633
	Area	Mean	STDEV			Area	Mean	STDEV			Area	Mean	STDEV
1	342.22	23.02	16.608			342.22	28.582	23.809			342.22	27.6	15.83
2	342.22	55.414	24.334			342.22	27.235	19.109			342.22	29.403	16.461
3	342.22	41.723	22.549			342.22	27.848	18.266			342.22	30.819	16.881
4	342.22	26.398	17.9			342.22	28.353	20.169			342.22	32.219	18.698
5	342.22	60.805	25.372			342.22	27.544	19.003			342.22	32.063	17.684
6	342.22	57.897	25.421			342.22	28.823	19.56			342.22	32.989	19.426
7	342.22	23.132	16.955			342.22	29.575	20.463			342.22	32.917	18.957
8	342.22	25.526	18.367			342.22	29.799	21.406			342.22	34.266	19.704
9	342.22	17.673	13.475			342.22	31.105	21.623			342.22	33.955	19.674
10	342.22	23.02	15.863			342.22	29.4	19.64			342.22	33.244	18.778
11	342.22	18.658	13.95			342.22	30.783	19.935			342.22	34.318	20.175
12	342.22	16.868	12.795			342.22	31.579	23.534			342.22	32.866	19.035
13	342.22	15.682	12.982			342.22	31.808	21.521			342.22	32.955	18.626
14	342.22	36.465	20.586			342.22	30.604	22.748			342.22	32.016	18.594
15	342.22	18.68	13.783			342.22	30.362	21.268			342.22	31.651	18.283
16	342.22	14.161	11.928			342.22	32.358	22.119			342.22	32.049	18.01
17	342.22	12.617	11.169			342.22	24.591	16.9			342.22	29.562	16.121
18	342.22	15.772	13.436			342.22	16.515	10.618			342.22	26.931	14.861
19	342.22	19.866	14.299			342.22	15.226	9.086			342.22	26.7	13.614
20	342.22	22.26	15.139			342.22	14.018	8.512			342.22	28.179	13.658
21	352.938	19.978	14.088			352.938	12.421	7.429			352.938	26.082	11.413
22	356.766	21.996	14.77			356.766	12.052	7.208			356.766	27.021	10.616
23	341.454	24.058	15.43			341.454	12.919	7.182			341.454	27.2	10.66
24	333.798	24.06	16.394			333.798	11.44	6.39			333.798	25.227	10.094
25	323.08	23.815	16.81			323.08	11.104	6.435			323.08	23.291	9.081
26	323.08	22.607	16.364			323.08	11.033	6.06			323.08	22.417	9.448
27	323.08	23.365	15.824			323.08	10.815	6.302			323.08	20.945	8.93
28	323.08	25.521	17.192			323.08	10.962	6.264			323.08	20.588	8.481
29	323.08	24.171	16.08			323.08	11.166	6.465			323.08	19.609	8.212
30	323.08	24.36	16.768			323.08	11.024	6.144			323.08	19.168	8.338
31	323.08	25.142	16.666			323.08	10.483	5.965			323.08	18.621	7.981
32	323.08	24.716	17.363			323.08	10.791	6.166			323.08	17.711	7.577
33	329.205	26.512	18.747			329.205	10.949	6.208			329.205	17.898	8.137
34	308.534	26.005	16.136			308.534	11.261	6.136			308.534	17.846	8.157
35	280.207	26.53	17.757			280.207	10.814	5.952			280.207	17.391	8.07
36	263.364	25.087	16.886			263.364	10.738	5.95			263.364	16.608	7.334
37	263.364	28.052	17.989			263.364	10.895	6.366			263.364	16.183	7.028
38	263.364	27.791	18.698			263.364	11.233	6.317			263.364	16.587	8.13
39	260.302	30	18.924			260.302	11.488	6.688			260.302	16.326	7.66
40	260.302	28.029	18.336			260.302	11.594	6.697			260.302	16.029	7.587
41	260.302	31.706	19.508			260.302	11.5	6.571			260.302	15.432	7.151
42	260.302	33.382	21.273			260.302	11.394	6.474			260.302	15.135	6.986
43	260.302	31.765	20.82			260.302	11.512	6.203			260.302	13.874	6.481
44	257.239	34.137	20.468			257.239	11.946	6.747			257.239	13.875	6.694
45	257.239	38.72	22.616			257.239	11.863	6.705			257.239	13.613	6.246
46	257.239	38.571	23.722			257.239	12.065	6.856			257.239	13.259	6.293
47	257.239	37.5	21.97			257.239	14.345	7.99			257.239	14.542	7.186
48	257.239	25.476	17.027			257.239	17.458	10.181			257.239	15.289	7.283
49	305.472	26.366	17.582			305.472	20.211	13.427			305.472	17.546	8.944
50	305.472	24.837	16.787			305.472	18.927	12.142			305.472	20.115	10.892
51	305.472	26.717	18.512			305.472	20.752	12.663			305.472	23.426	12.26
52	313.127	26.797	17.567			313.127	20.724	11.647			313.127	26.186	13.342
53	320.018	29.545	16.894			320.018	21.091	12.111			320.018	27.897	15.097
54	320.018	24.139	16.457			320.018	20.646	11.543			320.018	28.261	14.918
55	320.018	27.608	17.147			320.018	21.919	12.706			320.018	28.706	15.209
56	320.018	26.244	16.389			320.018	22.057	13.324			320.018	29.727	16.225
57	327.674	26.332	16.307			327.674	21.196	12.241			327.674	29.435	14.441
58	330.736	28.171	17.358			330.736	21.458	12.462			330.736	28.829	15.087
59	325.377	30.894	18.624			325.377	21.313	11.52			325.377	28.896	15.097
60	316.19	32.276	17.644			316.19	21.385	12.062			316.19	28.475	14.245
61	305.472	33.885	20.192			305.472	21.709	11.881			305.472	29.296	14.411
62	293.222	41.305	21.167			293.222	21.911	12.28			293.222	29.225	14.243
63	279.441	48.548	24.39			279.441	22.444	12.08			279.441	30.877	15.891
64	273.317	50.196	24.442			273.317	23.277	12.874			273.317	29.751	14.921
65	261.067	52.111	25.093			261.067	24.669	12.497			261.067	30.736	14.439
66	257.239	55.327	27.327			257.239	27.06	14.027			257.239	31.997	15.202
67	247.286	54.303	26.476			247.286	28.241	14.301			247.286	30.498	13.892
68	239.631	54.984	25.168			239.631	30.422	15.629			239.631	31.419	14.339
69	231.209	53.146	25.25			231.209	29.556	15.416			231.209	30.225	14.772
70	224.319	55.427	25.094			224.319	33.693	18.82			224.319	31.218	15.158
71	212.835	53.489	25.086			212.835	34.748	18.774			212.835	30.317	14.257
72	202.882	58.83	25.918			202.882	39.042	21.513			202.882	33.279	16.105
73	193.695	56.522	25.953			193.695	42.166	23.88			193.695	32.905	15.33
74	193.695	60.791	27.447			193.695	45.249	26.581			193.695	34.419	15.313
75	189.101	57.571	29.311			189.101	46.696	25.92			189.101	35.219	16.549
76	192.164	58.446	27.748			192.164	49.952	29.318			192.164	34.94	15.634
77	197.523	56.822	27.017			197.523	50.271	29.089			197.523	34.574	16.375
78	188.336	54.797	26.874			188.336	52.276	30.801			188.336	36.15	16.718
79	177.618	56.983	25.575			177.618	55.336	32.977			177.618	35.336	16.434
80	166.134	54.7	27.739			166.134	59.069	37.5			166.134	36.677	17.988
81	150.822	56.244	25.175			150.822	65.411	38.122			150.822	37.751	17.324
82	151.587	58.182	25.703			151.587	75.626	44.254			151.587	41.934	17.615
83	151.587	40.051	23.163			151.587	115.657	73.803			151.587	23.273	10.422
84	151.587	30.96	17.956			151.587	91.394	56.676			151.587	17.005	9.092
85	151.587	23.939	18.126			151.587	83.884	53.497			151.587	15.419	9.59
86	151.587	21.818	17.444			151.587	82.263	49.218			151.587	14.222	9.473
87	151.587	21.263	17.537			151.587	78.899	45.69			151.587	13.985	9.898
88	151.587	17.424	14.703			151.587	78.232	47.621			151.587	13.111	9.519
89	151.587	17.929	16.066			151.587	76.475	46.427			151.587	12.146	9.532
90	151.587	15.909	13.553			151.587	75.667	45.31			151.587	11.626	8.327
91	151.587	16.01	13.988			151.587	74.131	46.39			151.587	11.449	8.397
92	151.587	15	12.972			151.587	77.343	47.302			151.587	10.97	7.992
93	151.587	13.737	12.91			151.587	75.626	45.757			151.587	10.53	7.125
94	151.587	11.818	12.205			151.587	76.657	46.701			151.587	10.717	7.786
95	151.587	13.939	12.691			151.587	77.192	48.154			151.587	9.874	6.58
96	151.587	12.98	12.613			151.587	74.657	46.095			151.587	9.591	6.183
97	151.587	13.99	13.011			151.587	78.167	48.151			151.587	9.005	6.479
98	151.587	11.162	11.495			151.587	78.838	49.082			151.587	9.106	5.387
99	151.587	12.222	11.27			151.587	78.273	48.127			151.587	9.288	6.017
100	151.587	13.182	13.648			151.587	77.485	47.386			151.587	9.364	5.502
101	151.587	12.475	11.94			151.587	78.379	48.603			151.587	8.475	5.089
102	151.587	12.424	12.265			151.587	80.111	48.714			151.587	8.707	5.151
103	151.587	11.818	12.122			151.587	79.768	47.772			151.587	8.586	4.735
104	151.587	13.889	12.686			151.587	78.707	47.144			151.587	8.313	4.625
105	151.587	13.182	11.465			151.587	80.263	49.111			151.587	8.379	4.511
106	151.587	10.354	9.994			151.587	80.768	47.922			151.587	8.293	4.069
107	151.587	11.616	13.037			151.587	82.636	49.193			151.587	8.096	3.804
108	151.587	12.424	11.672			151.587	82.606	50.438			151.587	7.924	4.146
109	151.587	12.071	12.351			151.587	84.985	50.738			151.587	8.389	4.433
110	151.587	12.222	11.493			151.587	84.429	51.013			151.587	8.813	4.77
111	151.587	11.566	11.925			151.587	82.753	50.835			151.587	8.99	4.59
112	151.587	13.838	12.316			151.587	83.131	48.781			151.587	9.965	5.421
113	151.587	11.869	10.76			151.587	82.859	48.672			151.587	10.46	5.672
114	151.587	11.111	11.345			151.587	80.475	48.002			151.587	11.515	6.48
115	151.587	11.616	12.024			151.587	86.434	52.565			151.587	11.141	6.288
116	151.587	11.717	11.84			151.587	83.99	48.257			151.587	15.677	8.406
117	151.587	10.808	11.46			151.587	82.167	50.538			151.587	23.157	13.088
118	151.587	9.899	10.805			151.587	83.929	50.965			151.587	28.818	17.218
119	151.587	11.313	12.145			151.587	84.455	48.595			151.587	35.667	23.28
120	151.587	11.869	11.177			151.587	85.212	52.138			151.587	40.581	26.878
121	151.587	11.263	10.272			151.587	84.808	49.862			151.587	45.48	31.971
122	151.587	11.212	11.468			151.587	84.747	47.236			151.587	50.364	35.824
123	151.587	11.515	10.979			151.587	84.823	49.723			151.587	55.091	39.777

## Sheet: C7
	Channel 1: Fluo4 [Ca]cyt					Channel 2: Lar-GECO [Ca]mito					Channel 3: MitoView 633
	Area	Mean	STDEV			Area	Mean	STDEV			Area	Mean	STDEV
1	682.143	18.956	14.708			682.143	32.352	19.132			682.143	24.258	12.188
2	682.143	15.129	12.74			682.143	30.938	16.536			682.143	23.796	12.024
3	682.143	32.301	19.038			682.143	30.88	17.109			682.143	22.896	11.284
4	682.143	20.999	14.81			682.143	32.153	18.226			682.143	23.438	11.834
5	682.143	13.367	12.564			682.143	33.033	19.488			682.143	22.429	11.184
6	682.143	13.558	12.462			682.143	32.575	18.737			682.143	21.987	10.929
7	682.143	14.534	12.581			682.143	33.042	18.539			682.143	22.659	10.887
8	682.143	23.098	15.311			682.143	34.128	19.206			682.143	22.042	11.422
9	682.143	13.76	12.22			682.143	34.382	19.84			682.143	22.542	11.838
10	682.143	21.616	14.948			682.143	33.749	18.971			682.143	21.08	11.046
11	682.143	15.163	12.643			682.143	35.841	20.605			682.143	21.943	11.221
12	682.143	12.368	11.382			682.143	37.477	21.252			682.143	21.297	10.913
13	682.143	11.515	11.16			682.143	37.699	22.116			682.143	20.823	11.106
14	682.143	22.357	15.201			682.143	36.716	21.309			682.143	20.791	11.158
15	708.939	17.981	14.193			708.939	37.564	21.753			708.939	21.686	11.753
16	679.081	12.3	11.467			679.081	39.533	23.624			679.081	20.142	11.321
17	679.081	10.507	10.638			679.081	32.859	19.17			679.081	19.741	10.603
18	679.081	13.224	12.037			679.081	19.95	11.19			679.081	18.333	9.378
19	679.081	15.558	13.205			679.081	17.563	9.755			679.081	18.448	9.331
20	679.081	18.963	14.311			679.081	16.451	8.518			679.081	20.283	9.917
21	670.659	17.991	15.174			670.659	14.993	7.941			670.659	21.842	9.495
22	669.128	17.7	14.202			669.128	14.142	7.246			669.128	22.348	8.756
23	675.253	17.868	14.134			675.253	14.415	7.724			675.253	22.762	8.79
24	677.55	17.593	13.85			677.55	13.471	7.636			677.55	21.896	8.614
25	677.55	17.085	13.871			677.55	12.985	7.135			677.55	20.86	8.301
26	678.315	17.472	13.384			678.315	12.621	6.938			678.315	20.844	8.642
27	678.315	17.28	14.204			678.315	13.084	7.238			678.315	20.515	9.057
28	678.315	17.223	14.244			678.315	12.937	7.293			678.315	20.295	8.74
29	689.034	17.4	14.272			689.034	12.869	6.966			689.034	20.016	8.717
30	689.034	18.144	14.236			689.034	12.564	6.908			689.034	19.652	8.97
31	689.034	17.933	14.328			689.034	12.702	6.838			689.034	18.957	8.974
32	689.034	18.133	14.254			689.034	12.638	6.943			689.034	19.072	9.079
33	681.378	18.416	14.42			681.378	12.562	7.052			681.378	18.906	8.962
34	681.378	18.764	14.152			681.378	13.038	7.156			681.378	18.96	8.946
35	681.378	18.742	14.41			681.378	12.467	6.997			681.378	18.898	9.102
36	681.378	18.034	14.224			681.378	12.146	6.987			681.378	18.433	8.439
37	681.378	18.258	14.166			681.378	12.728	6.881			681.378	18.248	8.749
38	681.378	18.933	14.233			681.378	12.494	6.869			681.378	18.062	8.668
39	681.378	18	13.895			681.378	12.816	7.099			681.378	18.233	8.846
40	681.378	18.899	15.011			681.378	12.728	7.233			681.378	17.702	8.5
41	681.378	20.416	14.732			681.378	12.537	6.951			681.378	17.348	8.211
42	681.378	19.719	14.574			681.378	12.631	7.017			681.378	17.371	8.458
43	681.378	20.146	14.791			681.378	12.728	7.169			681.378	16.869	8.186
44	681.378	19.337	14.608			681.378	12.753	7.315			681.378	16.742	8.049
45	681.378	21.247	15.101			681.378	13.27	7.696			681.378	16.754	7.838
46	681.378	21.191	14.899			681.378	12.984	7.098			681.378	16.696	8.217
47	681.378	20.955	15.358			681.378	15.072	8.336			681.378	17.351	8.577
48	681.378	16.798	13.721			681.378	18.688	10.214			681.378	19.992	9.32
49	724.251	17.537	13.544			724.251	21.19	11.664			724.251	21.39	10.37
50	724.251	17.315	13.498			724.251	21.901	12.503			724.251	22.635	10.962
51	740.328	16.515	13.747			740.328	22.834	13.155			740.328	24.137	12.184
52	740.328	16.732	13.562			740.328	23.264	12.938			740.328	25.811	12.775
53	765.593	16.7	13.479			765.593	24.352	13.593			765.593	26.631	13.184
54	769.421	15.592	13.566			769.421	24.109	13.978			769.421	26.398	13.646
55	769.421	15.741	13.322			769.421	25.24	14.395			769.421	26.551	13.57
56	769.421	15.93	13.022			769.421	25.698	14.771			769.421	26.48	13.528
57	772.483	15.927	13.428			772.483	25.455	14.552			772.483	26.756	13.62
58	754.109	16.701	14.141			754.109	26.768	14.898			754.109	27.46	13.954
59	749.515	17.365	13.916			749.515	27.549	15.467			749.515	28.073	14.672
60	743.391	16.498	13.888			743.391	28.737	16.476			743.391	28.461	14.595
61	724.251	17.727	13.609			724.251	28.884	16.427			724.251	29.3	15.427
62	698.221	16.908	13.206			698.221	30.05	17.211			698.221	30.52	15.827
63	692.861	18.011	14.552			692.861	30.281	16.721			692.861	31.504	16.173
64	700.517	17.825	13.962			700.517	31.102	16.991			700.517	32.492	16.795
65	704.345	18.304	13.703			704.345	30.493	17.194			704.345	32.549	17.199
66	704.345	18.522	14.416			704.345	30.97	17.836			704.345	33.745	17.593
67	704.345	17.424	13.269			704.345	30.576	16.418			704.345	34.226	18.023
68	715.064	18.458	14.93			715.064	31.233	17.503			715.064	36.166	19.457
69	714.298	19.293	14.617			714.298	31.37	17.916			714.298	37.319	19.818
70	715.064	19.904	15.013			715.064	32.889	18.071			715.064	40.03	21.468
71	715.064	21.595	15.989			715.064	32.745	18.48			715.064	41.231	22.775
72	707.408	22.868	16.468			707.408	33.994	18.551			707.408	44.378	24.414
73	703.58	23.787	16.556			703.58	33.78	18.425			703.58	45.723	24.473
74	681.378	26.101	16.995			681.378	35.982	19.804			681.378	47.602	26.521
75	662.238	27.318	18.339			662.238	38.812	20.606			662.238	49.494	26.686
76	523.665	34.576	20.789			523.665	58.857	34.082			523.665	60.563	33.955
77	443.278	37.841	21.589			443.278	80.458	44.984			443.278	68.285	35.637
78	412.655	37.57	21.275			412.655	96.156	53.869			412.655	71.698	35.725
79	387.39	38.281	21.239			387.39	109.31	62.599			387.39	76.045	38.078
80	365.188	39.015	21.578			365.188	120.226	65.479			365.188	79.91	41.157
81	369.016	39.149	22.092			369.016	122.654	70.129			369.016	78.967	43.623
82	340.689	40.067	22.932			340.689	133.856	67.686			340.689	83.991	44.541
83	340.689	41.236	22.702			340.689	138.82	70.453			340.689	85.836	46.901
84	338.392	42.376	23.886			338.392	142.174	75.457			338.392	86.226	48.78
85	329.205	41.465	20.966			329.205	154.486	75.825			329.205	87.309	48.314
86	321.549	40.214	22.625			321.549	155.433	79.661			321.549	86.329	50.062
87	324.611	43.608	23.236			324.611	159.481	80.033			324.611	90.528	50.539
88	303.94	44.207	23.262			303.94	165.491	85.612			303.94	95.212	50.934
89	300.878	46.209	23.8			300.878	169.644	81.492			300.878	93.636	51.993
90	302.409	47.114	22.816			302.409	171.906	79.444			302.409	92.977	49.035
91	289.394	46.852	22.565			289.394	174.376	78.598			289.394	91.421	47.291
92	291.691	46.667	23.557			291.691	177.803	77.243			291.691	88.808	46.502
93	301.644	45.787	24.044			301.644	177.962	78.249			301.644	83.726	45.719
94	301.644	46.624	23.96			301.644	179.188	77.351			301.644	80.774	44.612
95	301.644	45.406	23.799			301.644	180.698	78.636			301.644	77.772	42.464
96	297.816	43.239	22.054			297.816	181.679	76.938			297.816	74.825	41.361
97	287.863	45.213	23.708			287.863	189.152	76.502			287.863	74.524	39.282
98	287.863	45.957	24.531			287.863	186.338	78.311			287.863	69.035	37.347
99	287.863	44.548	25.04			287.863	187.184	79.301			287.863	67.202	36.703
100	289.394	45.556	24.01			289.394	188.36	77.618			289.394	62.579	34.153
101	289.394	44.074	23.155			289.394	188.492	78.057			289.394	59.011	33.139
102	289.394	43.862	24.012			289.394	187.966	78.564			289.394	54.72	32.146
103	289.394	43.307	23.901			289.394	188.484	78.297			289.394	48.611	27.857
104	302.409	40.759	23.445			302.409	183.924	78.818			302.409	42.757	25.309
105	302.409	41.544	23.205			302.409	186.549	78.581			302.409	38.076	24.174
106	302.409	45.392	23.339			302.409	187.727	77.94			302.409	33.997	21.033
107	302.409	47.165	26.266			302.409	188.924	77.171			302.409	30.866	18.891
108	302.409	50.684	27.535			302.409	190.39	75.97			302.409	28.924	19.188
109	302.409	53.291	26.967			302.409	189.559	76.208			302.409	27.235	17.368
110	302.409	52.304	27.878			302.409	189.838	75.066			302.409	26.648	15.655
111	302.409	54.051	28.972			302.409	190.737	75.338			302.409	27.089	15.208
112	302.409	54.532	24.752			302.409	190.567	74.288			302.409	27.175	15.093
113	302.409	50.709	25.079			302.409	189.423	74.831			302.409	28.478	16.963
114	302.409	51.418	25.915			302.409	190.215	73.622			302.409	28.868	15.665
115	302.409	51.696	23.757			302.409	191.114	74.353			302.409	29.185	15.581
116	302.409	50.304	24.4			302.409	191.392	74.241			302.409	32.808	16.277
117	302.409	50.354	25.248			302.409	191.382	73.878			302.409	39.924	18.052
118	302.409	49.367	25.025			302.409	190.787	73.562			302.409	45.6	18.471
119	302.409	49.316	24.983			302.409	191.929	73.978			302.409	49.387	19.788
120	302.409	46.835	25.696			302.409	191.896	73.274			302.409	53.403	23.35
121	302.409	46.658	23.79			302.409	191.759	73.739			302.409	55.114	23.494
122	302.409	46.127	23.434			302.409	192.823	73.432			302.409	58.709	25.187
123	302.409	45.19	22.925			302.409	190.939	73.257			302.409	60.322	26.876

## Sheet: C8
	Channel 1: Fluo4 [Ca]cyt					Channel 2: Lar-GECO [Ca]mito					Channel 3: MitoView 633
	Area	Mean	STDEV			Area	Mean	STDEV			Area	Mean	STDEV
1	1051.16	21.18	16.649			1051.16	35.072	25.323			1051.16	41.879	32.653
2	1051.16	19.927	14.767			1051.16	35.758	25.895			1051.16	42.468	32.722
3	1051.16	17.881	13.748			1051.16	34.973	24.523			1051.16	41.983	31.14
4	1051.16	16.752	13.695			1051.16	35.084	24.564			1051.16	42.871	32.393
5	1051.16	39.913	22.484			1051.16	35.664	24.923			1051.16	44.044	32.664
6	1051.16	32.396	21.124			1051.16	34.644	24.708			1051.16	43.497	31.424
7	1051.16	66.985	29.544			1051.16	34.249	23.836			1051.16	43.02	30.727
8	1051.16	20.925	15.666			1051.16	34.918	24.883			1051.16	43.654	31.344
9	1051.16	62.156	27.764			1051.16	35.264	24.719			1051.16	43.02	30.572
10	1051.16	16.715	13.593			1051.16	34.857	25.038			1051.16	42.831	29.596
11	1051.16	15.666	13.007			1051.16	35.933	26.453			1051.16	42.968	29.964
12	1051.16	48.434	24.393			1051.16	36.972	26.213			1051.16	42.372	29.463
13	1051.16	46.723	23.475			1051.16	36.762	26.556			1051.16	42.705	29.296
14	1051.16	14.851	12.55			1051.16	36.039	25.464			1051.16	42.306	28.527
15	1051.16	14.843	12.38			1051.16	36.75	26.802			1051.16	42.149	28.498
16	1051.16	50.605	24.483			1051.16	37.853	27.942			1051.16	42.338	28.467
17	1051.16	13.409	11.651			1051.16	30.976	22.113			1051.16	40.698	27.204
18	1051.16	19.92	14.858			1051.16	17.958	12.108			1051.16	37.06	23.259
19	1042.74	19.86	14.258			1042.74	16.825	10.934			1042.74	37.081	21.62
20	1042.74	21.446	14.927			1042.74	16.498	10.097			1042.74	37.811	20.953
21	1015.18	22.36	15.993			1015.18	15.637	9.822			1015.18	38.538	19.787
22	845.98	27.747	18.604			845.98	16.805	9.895			845.98	41.11	20.444
23	835.262	31.366	20.731			835.262	15.368	9.366			835.262	36.804	19.503
24	835.262	31.357	20.721			835.262	15.32	9.483			835.262	36.731	19.464
25	814.591	30.564	20.54			814.591	14.417	9.123			814.591	34.511	18.998
26	818.419	31.731	21.382			818.419	14.434	9.431			818.419	32.154	19.018
27	818.419	32.507	21.1			818.419	14.21	8.929			818.419	29.805	17.709
28	818.419	33.022	21.357			818.419	14.26	8.916			818.419	28.352	17.177
29	818.419	34.153	21.445			818.419	14.277	8.72			818.419	26.562	16.602
30	804.638	34.234	22.092			804.638	14.325	9.093			804.638	25.281	16.348
31	804.638	34.558	21.954			804.638	14.343	9.225			804.638	23.918	15.734
32	804.638	35.909	22.858			804.638	14.537	9.042			804.638	22.345	15.137
33	804.638	37.022	23.494			804.638	14.304	8.939			804.638	20.998	14.245
34	804.638	38.83	24.678			804.638	14.575	9.554			804.638	20.58	14.055
35	804.638	40.238	24.546			804.638	14.272	9.131			804.638	19.837	13.558
36	804.638	40.58	25.778			804.638	14.065	9.211			804.638	18.551	12.762
37	804.638	42.512	25.15			804.638	14.327	9.343			804.638	18.018	12.55
38	804.638	42.341	25.747			804.638	14.362	9.545			804.638	17.947	11.75
39	804.638	43.539	26.702			804.638	14.683	9.766			804.638	17.862	11.511
40	804.638	44.367	26.599			804.638	14.483	9.562			804.638	17.113	10.927
41	804.638	44.091	26.836			804.638	14.466	9.71			804.638	17.111	10.834
42	804.638	44.548	25.913			804.638	14.716	9.971			804.638	16.681	10.71
43	804.638	45.281	27.976			804.638	14.719	9.859			804.638	15.956	10.677
44	804.638	49.267	27.639			804.638	14.797	9.676			804.638	15.648	10.612
45	804.638	48.83	28.211			804.638	15.549	10.263			804.638	15.582	10.576
46	804.638	49.905	30.429			804.638	15.551	10.27			804.638	15.428	10.045
47	780.139	49.274	28.569			780.139	18.495	11.724			780.139	16.572	11.264
48	780.139	42.924	25.398			780.139	21.621	15.138			780.139	19.324	12.331
49	803.107	40.81	23.679			803.107	24.704	17.615			803.107	22.151	13.562
50	809.232	41.504	24.724			809.232	26.221	18.983			809.232	25.981	15.728
51	796.217	40.519	23.698			796.217	27.969	19.774			796.217	30.891	19.137
52	811.528	40.387	23.381			811.528	27.777	19.573			811.528	35.67	22.951
53	811.528	40.019	22.185			811.528	29.402	20.776			811.528	39.614	25.691
54	811.528	39.264	22.835			811.528	30.108	22.133			811.528	40.867	26.734
55	811.528	39.236	21.318			811.528	31.521	22.989			811.528	42.727	27.982
56	811.528	36.755	20.01			811.528	32.689	23.33			811.528	44.088	28.827
57	816.888	35.839	20.199			816.888	33.072	24.524			816.888	44.082	28.905
58	794.685	35.511	19.598			794.685	34.674	25.287			794.685	46.025	29.327
59	794.685	34.836	20.54			794.685	35.145	25.039			794.685	47.14	30.155
60	794.685	35.318	20.506			794.685	36.472	26.329			794.685	47.587	30.126
61	794.685	34.114	20.181			794.685	36.776	26.197			794.685	47.937	30.411
62	799.279	35.9	19.668			799.279	36.906	26.833			799.279	48.277	30.742
63	795.451	34.052	19.29			795.451	37.85	26.853			795.451	48.653	30.694
64	796.217	35.25	19.678			796.217	37.798	26.771			796.217	48.368	30.784
65	803.107	34.948	19.596			803.107	36.749	26.441			803.107	48.56	30.386
66	818.419	35.753	20.171			818.419	37.147	26.761			818.419	47.734	31.017
67	800.81	37.572	20.853			800.81	36.91	26.965			800.81	47.488	30.986
68	800.81	40.163	22.197			800.81	36.956	27.294			800.81	47.935	31.511
69	800.81	43.48	22.852			800.81	36.331	26.894			800.81	47.785	32.788
70	745.687	47.731	24.065			745.687	39.366	30.256			745.687	50.312	34.64
71	711.236	52.949	25.938			711.236	39.888	30.426			711.236	52.426	36.621
72	666.066	59.885	29.342			666.066	42.807	32.331			666.066	55.531	39.284
73	627.021	66.227	30.678			627.021	46.886	35.483			627.021	58.077	39.859
74	607.881	72.481	32.69			607.881	51.227	38.617			607.881	59.292	40.532
75	585.678	76.98	33.514			585.678	59.197	45.02			585.678	60.512	40.808
76	567.304	80.108	33.911			567.304	66.551	49.492			567.304	61.397	41.211
77	531.321	77.075	33.75			531.321	73.641	55.914			531.321	61.741	40.97
78	509.885	80.526	34.665			509.885	79.673	59.63			509.885	61.98	39.983
79	501.463	78.29	34.024			501.463	83.629	61.037			501.463	61.995	40.709
80	499.932	79.541	33.089			499.932	87.519	65.565			499.932	61.017	40.415
81	484.62	79.115	34.739			484.62	91.88	67.164			484.62	60.18	39.11
82	458.59	81.169	33.029			458.59	98.586	71.666			458.59	60.917	39.519
83	458.59	79.432	33.682			458.59	103.424	74.361			458.59	59.382	39.239
84	437.153	81.103	33.129			437.153	112.909	78.739			437.153	58.38	38.226
85	444.044	79.828	34.621			444.044	123.417	82.999			444.044	55.633	36.894
86	453.231	71.182	31.878			453.231	133.914	85.917			453.231	51.953	35.391
87	452.465	67.276	31.003			452.465	139.181	87.708			452.465	45.932	30.639
88	457.824	65.1	29.341			457.824	135.901	87.471			457.824	34.654	20.786
89	445.575	62.612	30.902			445.575	124.491	83.26			445.575	24.653	14.137
90	445.575	60.103	31.442			445.575	109.857	79.326			445.575	18.737	11.511
91	424.904	54.973	28.465			424.904	105.656	74.459			424.904	16.456	10.967
92	424.904	52.126	26.42			424.904	108.879	77.625			424.904	15.755	10.555
93	424.904	48.649	27.26			424.904	116.353	81.086			424.904	15.065	9.906
94	424.904	48.559	25.108			424.904	121.393	81.327			424.904	14.328	9.786
95	424.904	45.73	25.639			424.904	126.191	82.483			424.904	13.953	9.278
96	424.904	41.892	24.18			424.904	127.276	83.741			424.904	13.771	9.45
97	424.904	42.991	24.117			424.904	130.431	83.68			424.904	14.175	10.425
98	424.904	41.514	22.75			424.904	130.719	84.303			424.904	13.867	10.358
99	424.904	40.414	23.138			424.904	131.859	83.474			424.904	13.991	9.932
100	424.904	37.91	21.886			424.904	131.441	82.829			424.904	13.719	10.347
101	424.904	37.171	22.5			424.904	131.883	83.009			424.904	13.735	9.986
102	424.904	36.306	20.88			424.904	131.865	83.329			424.904	13.652	10.391
103	424.904	36.396	21.268			424.904	131.368	84.045			424.904	13.685	10.377
104	424.904	34.324	20.064			424.904	130.611	83.891			424.904	13.386	10.01
105	424.904	33.351	22.351			424.904	133.04	83.348			424.904	13.254	9.761
106	424.904	32.973	21.319			424.904	131.555	83.306			424.904	13.029	9.878
107	424.904	33.081	20.35			424.904	132.746	83.666			424.904	13.31	10.132
108	424.904	31.459	20.354			424.904	134.324	83.996			424.904	13.114	10.703
109	424.904	30.829	20.403			424.904	133.98	83.754			424.904	13.191	9.536
110	424.904	30.396	19.641			424.904	135.059	83.63			424.904	13.753	9.841
111	424.904	31.117	19.326			424.904	134.991	83.748			424.904	14.387	9.942
112	424.904	28.342	18.029			424.904	134.443	84.258			424.904	14.807	10.407
113	424.904	27.459	17.961			424.904	132.895	84.041			424.904	15.35	11.203
114	424.904	27.171	17.968			424.904	133.409	84.2			424.904	15.735	11.471
115	424.904	25.045	16.977			424.904	134.975	84.454			424.904	16.38	12.058
116	424.904	25.189	17.093			424.904	132.31	83.248			424.904	21.135	13.006
117	424.904	25.946	19.799			424.904	131.344	83.955			424.904	36.144	20.133
118	424.904	24.811	18.158			424.904	133.072	83.491			424.904	49.701	34.474
119	424.904	23.55	16.915			424.904	134.841	83.981			424.904	60.705	48.586
120	424.904	23.063	17.216			424.904	134.025	82.762			424.904	68.492	59.618
121	424.904	21.91	17.204			424.904	132.342	82.555			424.904	74.771	66.018
122	424.904	22.865	17.942			424.904	132.288	82.038			424.904	79.171	69.63
123	424.904	22.847	16.15			424.904	132.337	81.184			424.904	82.081	72.402

## Sheet: C9
	Channel 1: Fluo4 [Ca]cyt					Channel 2: Lar-GECO [Ca]mito					Channel 3: MitoView 633
	Area	Mean	STDEV			Area	Mean	STDEV			Area	Mean	STDEV
1	1216.53	64.449	33.518			1216.53	30.054	21.144			1216.53	35.307	23.432
2	1216.53	24.902	18.572			1216.53	31.216	22.769			1216.53	35.296	22.522
3	1216.53	23.272	17.779			1216.53	29.199	20.458			1216.53	35.25	21.869
4	1216.53	20.617	16.804			1216.53	32.629	22.138			1216.53	36.337	22.631
5	1216.53	28.452	20.125			1216.53	33.619	23.588			1216.53	37.344	23.894
6	1216.53	25.846	18.965			1216.53	32.975	23.194			1216.53	36.244	22.329
7	1216.53	61.259	29.788			1216.53	33.629	22.994			1216.53	36.48	22.052
8	1216.53	21.378	16.999			1216.53	37.036	26.671			1216.53	36.794	22.112
9	1216.53	59.39	29.147			1216.53	36.073	25.817			1216.53	37.076	21.606
10	1216.53	19.692	16.907			1216.53	35.11	24.306			1216.53	36.396	22.3
11	1216.53	49.805	28.453			1216.53	37.07	26.096			1216.53	36.662	22.18
12	1216.53	38.59	23.076			1216.53	37.638	24.856			1216.53	37.592	23.591
13	1216.53	34.821	21.658			1216.53	37.831	24.943			1216.53	36.734	21.549
14	1216.53	17.439	16.179			1216.53	37.095	24.751			1216.53	35.883	21.159
15	1216.53	18.125	15.792			1216.53	37.865	25.405			1216.53	36.574	21.475
16	1216.53	41.989	24.321			1216.53	39.997	26.75			1216.53	37.203	23.149
17	1216.53	16.866	16.013			1216.53	29.869	19.526			1216.53	34.053	19.665
18	1216.53	20.164	16.258			1216.53	17.444	11.117			1216.53	29.525	15.746
19	1216.53	21.932	16.863			1216.53	15.78	9.05			1216.53	29.489	14.931
20	1375.01	25.612	18.815			1375.01	15.276	9.001			1375.01	30.573	15.386
21	1355.87	24.173	18.443			1355.87	13.355	8.296			1355.87	29.511	14.658
22	1355.87	26.482	20.551			1355.87	12.639	9.069			1355.87	30.81	17.702
23	1168.3	28.84	21.306			1168.3	13.351	9.126			1168.3	32.385	18.162
24	1041.97	30.059	23.047			1041.97	13.286	9.005			1041.97	32.153	19.481
25	1017.47	29.037	23.796			1017.47	12.971	8.785			1017.47	30.651	19.29
26	1015.18	30.143	24.927			1015.18	12.732	8.865			1015.18	29.863	20.126
27	1015.18	31.033	24.981			1015.18	12.591	8.818			1015.18	29.037	20.671
28	1003.69	31.274	25			1003.69	12.809	9.02			1003.69	28.385	20.928
29	1003.69	32.792	25.782			1003.69	13.228	9.091			1003.69	27.833	21.571
30	986.084	33.005	26.254			986.084	12.884	8.978			986.084	26.872	20.83
31	986.084	33.455	25.87			986.084	12.694	8.986			986.084	25.97	20.65
32	986.084	33.494	26.767			986.084	12.593	8.935			986.084	25.387	21.137
33	986.084	34.907	26.012			986.084	12.98	9.449			986.084	24.405	21.006
34	986.084	36.638	27.45			986.084	13.18	9.395			986.084	24.473	21.096
35	986.084	35.481	27.076			986.084	12.88	9.351			986.084	23.114	20.675
36	986.084	36.266	27.974			986.084	12.548	9.269			986.084	21.808	19.127
37	986.084	37.764	28.687			986.084	13.023	9.239			986.084	21.599	19.698
38	986.084	38.238	28.733			986.084	12.519	8.966			986.084	20.98	19.528
39	986.084	39.627	29.161			986.084	13.129	9.577			986.084	20.415	19.523
40	971.537	40.418	29.328			971.537	13.135	9.658			971.537	19.971	19.335
41	971.537	41.986	29.544			971.537	13.248	9.542			971.537	19.338	18.603
42	971.537	44.799	30.643			971.537	13.415	9.76			971.537	18.453	18.578
43	971.537	47.029	31.949			971.537	13.121	9.488			971.537	17.5	17.513
44	971.537	47.061	32.478			971.537	13.69	9.846			971.537	17.111	17.197
45	971.537	48.455	31.829			971.537	14.402	10.316			971.537	16.91	17.55
46	971.537	49.267	31.685			971.537	14.747	10.724			971.537	16.34	16.545
47	971.537	50.024	32.638			971.537	18.014	12.71			971.537	17.307	17.633
48	972.303	39.307	27.644			972.303	20.455	15.378			972.303	19.698	17.812
49	986.849	38.41	26.941			986.849	23.927	18.475			986.849	23.057	16.919
50	986.849	40.985	26.205			986.849	25.57	19.403			986.849	27.301	17.996
51	966.944	42.32	27.939			966.944	26.155	19.487			966.944	31.736	19.985
52	917.946	44.07	28.934			917.946	26.42	20.084			917.946	35.877	22.493
53	850.574	50.513	31.279			850.574	27.212	20.825			850.574	39.733	25.884
54	855.933	58.148	35.542			855.933	28.216	21.852			855.933	40.854	26.777
55	855.933	61.574	36.821			855.933	33.472	27.095			855.933	40.911	28.25
56	819.184	64.037	38.151			819.184	42.877	35.198			819.184	41.983	29.562
57	819.184	63.85	39.41			819.184	51.587	44.42			819.184	40.75	29.207
58	796.982	68.626	40.752			796.982	63.824	54.078			796.982	41.541	29.227
59	796.982	68.252	39.475			796.982	73.589	60.337			796.982	40.467	28.692
60	793.154	69.315	38.99			793.154	81.709	66.33			793.154	39.077	27.819
61	793.154	70.029	40.189			793.154	88.443	70.358			793.154	38.539	28.118
62	744.156	74.547	40.723			744.156	100.752	74.531			744.156	39.052	27.305
63	702.814	79.325	41.582			702.814	111.281	78.498			702.814	38.929	27.165
64	702.814	80.087	43.168			702.814	118.936	82.43			702.814	37.692	27.353
65	677.55	82.316	44.718			677.55	132.234	87.669			677.55	37.282	27.221
66	663.003	78.972	41.367			663.003	144.625	90.354			663.003	35.042	25.155
67	663.003	69.977	38.257			663.003	147.934	90.379			663.003	29.68	21.811
68	651.519	60.165	32.838			651.519	124.356	80.633			651.519	22.244	18.032
69	651.519	52.726	31.557			651.519	86.169	62			651.519	18.013	16.757
70	651.519	47.015	29.298			651.519	94.15	65.674			651.519	16.184	16.327
71	651.519	41.998	28.176			651.519	103.531	72.018			651.519	15.294	15.167
72	651.519	40.341	26.811			651.519	109.757	75.217			651.519	14.624	14.032
73	651.519	37.039	25.348			651.519	112.704	75.339			651.519	14.027	13.368
74	651.519	32.315	23.643			651.519	111.993	76.477			651.519	13.57	12.668
75	651.519	32.009	23.148			651.519	113.165	76.198			651.519	13.398	12.084
76	651.519	29.965	22.157			651.519	112.736	77.056			651.519	12.705	11.255
77	651.519	28.414	21.567			651.519	111.026	76.42			651.519	12.531	11.375
78	651.519	27.568	21.7			651.519	111.161	77.333			651.519	12.434	11.12
79	651.519	25.934	20.771			651.519	110.685	76.698			651.519	12.295	10.705
80	651.519	24.971	20.312			651.519	110.899	75.594			651.519	12.203	10.547
81	651.519	23.772	19.566			651.519	111.167	77.206			651.519	11.812	10.209
82	651.519	23.114	19.246			651.519	110.716	76.622			651.519	11.905	10
83	651.519	23.422	19.368			651.519	111.76	77.369			651.519	11.756	10.088
84	651.519	22.268	18.828			651.519	110.671	75.767			651.519	11.522	9.719
85	651.519	21.069	18.747			651.519	109.308	75.628			651.519	11.706	10.112
86	651.519	20.552	17.91			651.519	111.834	76.322			651.519	11.555	9.764
87	651.519	21.093	18.839			651.519	111.456	76.595			651.519	11.334	9.389
88	651.519	19.718	17.853			651.519	110.275	76.226			651.519	10.884	9.116
89	651.519	19.483	17.953			651.519	109.062	75.439			651.519	10.763	8.85
90	651.519	18.978	17.677			651.519	110.036	76.889			651.519	10.639	9.01
91	651.519	18.555	16.532			651.519	108.972	75.323			651.519	10.424	8.211
92	651.519	18.437	17.178			651.519	111.787	76.552			651.519	10.387	8.396
93	651.519	17.344	16.349			651.519	109.155	75.974			651.519	10.461	8.378
94	651.519	18.555	16.745			651.519	110.015	75.319			651.519	10.353	7.755
95	651.519	18.179	15.937			651.519	110.88	75.651			651.519	10.054	7.737
96	651.519	17.532	17.823			651.519	110.116	75.353			651.519	9.694	7.659
97	651.519	15.605	14.997			651.519	110.643	75.238			651.519	9.437	7.002
98	651.519	16.428	15.961			651.519	109.143	74.232			651.519	9.227	6.754
99	651.519	16.181	15.893			651.519	111.434	75.556			651.519	8.986	6.796
100	651.519	15.969	15.959			651.519	112.693	74.98			651.519	8.796	6.104
101	651.519	15.558	15.162			651.519	113.196	75.858			651.519	8.723	6.14
102	651.519	15.429	15.504			651.519	112.363	75.178			651.519	8.192	5.781
103	651.519	15.3	14.943			651.519	112.773	75.957			651.519	8.092	5.351
104	651.519	14.536	15.488			651.519	110.717	74.098			651.519	7.996	5.659
105	651.519	14.677	14.274			651.519	112.113	74.652			651.519	7.831	4.898
106	651.519	15.088	15.6			651.519	113.402	75.084			651.519	7.854	5.241
107	651.519	14.183	15.057			651.519	113.891	75.004			651.519	7.57	4.779
108	651.519	13.561	14.435			651.519	115.629	75.836			651.519	7.47	4.744
109	651.519	13.502	15.246			651.519	116.776	75.643			651.519	7.751	5.056
110	651.519	14.501	15.164			651.519	113.69	74.083			651.519	8.103	5.414
111	651.519	13.572	14.313			651.519	116.035	75.806			651.519	9.106	6.072
112	651.519	13.608	14.085			651.519	115.26	74.705			651.519	9.725	6.885
113	651.519	13.255	13.551			651.519	115.582	75.798			651.519	10.358	7.594
114	651.519	13.114	14.481			651.519	114.514	74.798			651.519	10.684	8.181
115	651.519	13.278	13.99			651.519	117.438	74.803			651.519	11.275	8.493
116	651.519	12.797	13.344			651.519	114.664	74.236			651.519	16.087	9.725
117	651.519	12.315	13.674			651.519	112.924	74.428			651.519	27.579	15.229
118	651.519	12.491	13.281			651.519	115.39	73.9			651.519	36.729	22.331
119	651.519	12.456	12.996			651.519	116.92	75.862			651.519	44.338	30.309
120	651.519	12.444	13.012			651.519	117.449	75.172			651.519	50.469	36.946
121	651.519	12.562	13.496			651.519	116.852	75.506			651.519	53.9	39.927
122	651.519	12.056	13.377			651.519	115.592	74.505			651.519	56.821	43.759
123	651.519	12.139	12.93			651.519	116.378	73.644			651.519	59.577	46.414

## Sheet: C10
	Channel 1: Fluo4 [Ca]cyt					Channel 2: Lar-GECO [Ca]mito					Channel 3: MitoView 633
	Area	Mean	STDEV			Area	Mean	STDEV			Area	Mean	STDEV
1	620.896	54.673	25.604			620.896	41.48	30.164			620.896	64.543	36.153
2	620.896	104.686	35.76			620.896	41.416	27.315			620.896	64.441	37.19
3	620.896	95.524	35.802			620.896	40.646	27.554			620.896	64.217	37.202
4	620.896	64.895	29.549			620.896	40.952	27.025			620.896	64.149	39.69
5	620.896	60.099	38.028			620.896	41.756	27.419			620.896	64.575	37.818
6	620.896	76.819	45.702			620.896	42.205	28.515			620.896	63.416	36.876
7	620.896	50.407	25.752			620.896	40.88	28.6			620.896	63.171	37.641
8	620.896	72.084	31.214			620.896	42.313	27.81			620.896	61.825	37.278
9	620.896	46.732	25.206			620.896	42.454	28.853			620.896	62.28	36.793
10	620.896	71.591	31.745			620.896	43.184	27.915			620.896	61.561	35.172
11	620.896	54.242	27.662			620.896	45.236	30.622			620.896	59.338	35.364
12	620.896	42.491	24.929			620.896	44.668	28.812			620.896	59.727	34.168
13	620.896	44.501	29.39			620.896	45.233	30.386			620.896	59.451	34.484
14	620.896	92.824	35.563			620.896	47.327	31.517			620.896	59.079	34.1
15	639.27	62.425	33.293			639.27	47.186	31.178			639.27	59.653	32.874
16	659.175	44.46	30.615			659.175	47.238	31.845			659.175	58.152	31.521
17	685.971	38.689	27.902			685.971	38.975	26.136			685.971	55.452	30.76
18	685.206	46.86	26.166			685.206	25.949	16.8			685.206	51.351	28.367
19	672.19	57.118	28.369			672.19	22.016	13.79			672.19	51.241	28.42
20	666.831	62.141	31.271			666.831	19.656	11.937			666.831	53.901	30.242
21	617.833	66.766	31.11			617.833	19.066	11.505			617.833	55.61	30.491
22	476.964	81.798	35.256			476.964	22.151	13.168			476.964	71.108	35.325
23	444.044	88.664	39.052			444.044	22.366	13.381			444.044	71.733	34.664
24	438.685	89.634	36.667			438.685	21.763	12.916			438.685	68.805	33.084
25	423.373	95.805	40.616			423.373	21.461	12.699			423.373	63.105	30.772
26	423.373	95.805	40.616			423.373	21.461	12.699			423.373	63.105	30.772
27	409.592	102.86	40.527			409.592	21.421	12.372			409.592	56.363	27.032
28	409.592	105.972	41.586			409.592	21.783	12.883			409.592	52.46	25.125
29	400.405	110.86	43.865			400.405	21.591	12.437			400.405	50.004	23.61
30	400.405	114.981	44.255			400.405	21.912	13.116			400.405	47.654	22.775
31	400.405	113.834	46.72			400.405	21.511	12.844			400.405	44.847	21.856
32	395.811	117.66	44.069			395.811	21.791	13.136			395.811	43.377	21.418
33	395.811	118.279	44.287			395.811	22.959	13.763			395.811	41.849	20.753
34	397.343	117.38	46.04			397.343	22.405	13.471			397.343	40.942	19.943
35	397.343	128.719	48.202			397.343	22.848	13.899			397.343	39.104	19.103
36	397.343	132.322	47.975			397.343	22.181	13.164			397.343	37.644	18.535
37	397.343	137.601	49.949			397.343	22.617	13.563			397.343	35.69	17.712
38	397.343	148.025	51.807			397.343	23.052	14.205			397.343	34.264	17.11
39	397.343	148.69	52.587			397.343	24.547	14.839			397.343	33.412	16.724
40	397.343	152.264	51.161			397.343	26.867	16.405			397.343	32.536	15.826
41	397.343	152.023	50.582			397.343	31.634	19.253			397.343	31.617	16.084
42	397.343	156.85	50.302			397.343	37.815	23.958			397.343	30.663	15.09
43	397.343	159.701	48.938			397.343	45.453	31.31			397.343	29.528	14.847
44	397.343	160.867	50.909			397.343	54.578	37.681			397.343	28.784	14.23
45	397.343	162.139	50.303			397.343	64.32	45.271			397.343	28.349	13.995
46	397.343	161.782	48.868			397.343	72.439	51.646			397.343	26.961	13.553
47	397.343	156.484	47.269			397.343	91.21	64.162			397.343	28.133	14.54
48	402.702	142.795	47.019			402.702	81.829	57.769			402.702	33.097	17.429
49	401.171	148.492	50.095			401.171	65.908	44.49			401.171	36.485	20.681
50	401.936	158.638	49.371			401.936	72.594	49.847			401.936	38.829	21.428
51	401.936	165.619	49.516			401.936	84.455	57.483			401.936	41.69	22.59
52	379.734	174.577	49.825			379.734	98.117	65.473			379.734	44.06	24.179
53	358.297	176.421	51.153			358.297	108.865	73.725			358.297	48.1	25.904
54	361.36	180.752	50.16			361.36	113.494	76.472			361.36	48.114	26.86
55	339.158	179.571	52.725			339.158	119.011	78.374			339.158	49.318	27.24
56	334.564	182.426	50.072			334.564	121.918	79.334			334.564	49.497	27.472
57	331.502	183.141	52.837			331.502	123.995	79.758			331.502	50.605	27.475
58	334.564	181.247	52.078			334.564	123.078	80.273			334.564	50.508	28.447
59	334.564	179.142	52.86			334.564	123.84	81.551			334.564	50.606	29.324
60	309.299	182.277	52.289			309.299	131.045	83.571			309.299	52.582	30.366
61	309.299	179.443	52.771			309.299	131.302	84.239			309.299	50.337	30.007
62	304.706	187.06	47.26			304.706	138.342	86.577			304.706	52.379	30.245
63	299.347	183.849	49.454			299.347	143.749	86.931			299.347	52.212	30.683
64	322.315	183.48	54.622			322.315	142.591	87.228			322.315	50.223	29.433
65	312.362	174.277	56.6			312.362	146.833	86.716			312.362	51.012	30.126
66	313.127	171.43	58.334			313.127	147.095	89.362			313.127	49.675	30.972
67	307.003	172.307	61.35			307.003	149.451	89.863			307.003	47.683	29.162
68	310.065	178.074	61.585			310.065	147.81	89.278			310.065	40.506	22.325
69	306.237	195.725	57.759			306.237	141.145	87.563			306.237	30.177	14.876
70	306.237	176.262	60.746			306.237	134.49	84.853			306.237	24.098	11.706
71	306.237	141.912	55.048			306.237	125.308	81.831			306.237	20.26	10.297
72	306.237	126.963	50.711			306.237	111.685	71.957			306.237	18.455	8.992
73	306.237	118.925	50.332			306.237	96.665	63.503			306.237	17.312	8.64
74	306.237	115.088	51.225			306.237	82.248	53.026			306.237	16.295	8.225
75	306.237	112.4	52.421			306.237	71.315	42.415			306.237	14.877	7.333
76	306.237	107.5	49.339			306.237	65.37	39.815			306.237	13.943	7.294
77	306.237	100.675	47.806			306.237	64.395	38.681			306.237	13.305	7.027
78	306.237	101.6	44.922			306.237	64.905	38.39			306.237	12.797	7.214
79	306.237	97.088	46.669			306.237	71.145	42.497			306.237	12.04	6.03
80	306.237	93.025	43.374			306.237	76.92	46.106			306.237	11.793	5.98
81	306.237	89.75	43.337			306.237	83.29	52.256			306.237	11.56	5.853
82	306.237	83.8	40.088			306.237	94.185	60.642			306.237	11.365	5.671
83	306.237	79.425	38.263			306.237	99.093	63.064			306.237	10.75	4.956
84	306.237	76.95	38.287			306.237	105.68	65.753			306.237	10.818	5.241
85	306.237	73.325	35.558			306.237	109.192	68.039			306.237	10.74	5.14
86	306.237	72.325	35.319			306.237	112.097	69.454			306.237	10.745	5.299
87	306.237	69.475	35.555			306.237	115.35	70.94			306.237	10.415	4.744
88	306.237	67	34.028			306.237	115.868	70.634			306.237	10.005	4.526
89	306.237	66.125	33.362			306.237	118.103	71.283			306.237	10.023	4.575
90	306.237	63.6	32.584			306.237	118.433	72.482			306.237	9.86	4.666
91	306.237	61.95	31.163			306.237	119.672	73.841			306.237	9.547	4.195
92	306.237	59.75	31.843			306.237	120.192	73.634			306.237	9.418	4.197
93	306.237	59.6	32.757			306.237	120.642	72.836			306.237	9.307	3.882
94	306.237	58.025	31.581			306.237	122.22	75.088			306.237	8.895	3.922
95	306.237	55.55	30.848			306.237	123.475	75.758			306.237	8.922	3.693
96	306.237	54.9	29.114			306.237	122.328	74.441			306.237	8.755	3.683
97	306.237	52.75	29.768			306.237	124.338	75.934			306.237	8.62	3.607
98	306.237	51.475	28.629			306.237	125.073	75.276			306.237	8.492	3.558
99	306.237	51.85	28.277			306.237	124.858	75.98			306.237	8.445	3.319
100	306.237	51.1	27.888			306.237	126.172	76.073			306.237	8.527	3.462
101	306.237	47.15	26.827			306.237	125.672	76.135			306.237	8.155	3.305
102	306.237	47	25.936			306.237	126.168	76.607			306.237	8.13	3.341
103	306.237	44.525	26.844			306.237	127.26	76.991			306.237	8.125	3.257
104	306.237	45.7	26.848			306.237	126.368	76.357			306.237	8.047	3.407
105	306.237	43.125	25.359			306.237	128.515	76.653			306.237	7.822	3.289
106	306.237	40.55	23.217			306.237	127.755	77.488			306.237	7.933	3.304
107	306.237	42.225	25.167			306.237	127.81	77.446			306.237	7.905	3.265
108	306.237	41.75	25.398			306.237	129.85	77.172			306.237	7.963	3.162
109	306.237	39.425	24.153			306.237	132.765	78.021			306.237	7.758	2.997
110	306.237	39.425	25.06			306.237	132.357	78.509			306.237	8.223	3.411
111	306.237	38.65	22.726			306.237	129.61	77.081			306.237	8.857	3.471
112	306.237	37.525	24.189			306.237	131.26	77.867			306.237	9.55	3.911
113	306.237	37.425	23.042			306.237	131.515	78.901			306.237	10.143	4.158
114	306.237	36.45	22.676			306.237	131.065	79.438			306.237	10.547	4.287
115	306.237	34.85	22.129			306.237	133.072	79.141			306.237	10.845	4.308
116	306.237	34.75	22.038			306.237	131.13	78.719			306.237	12.72	4.885
117	306.237	34.1	23.141			306.237	131.23	78.824			306.237	23.052	13.079
118	306.237	33.625	22.144			306.237	132.225	77.704			306.237	35.013	28.49
119	306.237	33.7	22.541			306.237	133.56	79.63			306.237	46.43	44.185
120	306.237	32.875	22.633			306.237	133.423	78.914			306.237	54.555	52.282
121	306.237	31.45	21.46			306.237	133.93	79.455			306.237	61.87	58.117
122	306.237	30.2	20.786			306.237	132.05	79.653			306.237	68.185	63.781
123	306.237	31.25	21.144			306.237	134.935	79.624			306.237	74.323	67.641

[truncated: 10 more sheets: C11, C12, C13, C14, C15, C16, C17, C18, C19, C20]
