# Supplementary material for: Chronology of critical events in neonatal rat ventricular myocytes occurring during reperfusion after simulated ischemia
Source: PLoS One. 2019 Feb 7;14(2):e0212076. doi: 10.1371/journal.pone.0212076 (PMC6366697; doi:10.1371/journal.pone.0212076)
Supplement: S4 Dataset — (XLSX) [file pone.0212076.s010.xlsx]

## Sheet: C1
	Channel 1:	Fluo4	[Ca]cyt			Channel 2: LAR-GECO [Ca]mito					Channel 3: MitoView 633
	Area	Mean	STDEV			Area	Mean	STDEV			Area	Mean	STDEV
	613.24	356.115	155.603			613.24	228.395	174.418			613.24	537.218	253.895
	659.175	298.964	144.235			659.175	230.746	177.526			659.175	531.164	245.897
	659.175	180.479	109.099			659.175	228.033	175.621			659.175	537.84	257.768
	682.143	239.336	138.593			682.143	234.182	178.728			682.143	543.928	251.652
	682.143	175.695	113.298			682.143	235.439	180.149			682.143	547.754	260.134
	682.143	181.728	111.597			682.143	243.574	189.854			682.143	543.582	252.473
	682.143	171.529	110.223			682.143	248.422	189.612			682.143	553.113	262.15
	682.143	170.451	106.554			682.143	255.802	198.461			682.143	560.896	270.205
	668.363	285.471	136.401			668.363	260.564	200.063			668.363	552.535	271.402
	668.363	182.836	109.553			668.363	265.952	206.145			668.363	556.829	273.619
	685.206	184.277	110.54			685.206	223.732	164.972			685.206	575.36	299.37
	685.206	144.518	96.188			685.206	255.696	192.121			685.206	580.46	302.287
	685.206	227.111	130.51			685.206	278.561	217.617			685.206	580.76	304.498
	685.206	167.473	106.585			685.206	278.06	204.271			685.206	582.191	306.031
	700.517	159.196	105.435			700.517	286.741	215.33			700.517	584.302	306.374
	689.034	159.502	105.76			689.034	295.876	227.655			689.034	589.13	301.015
	715.064	172.334	108.04			715.064	300.146	228.819			715.064	588.214	291.94
	715.064	198.373	114.221			715.064	308.146	232.513			715.064	584.298	298.599
Anoxia	715.064	148.077	102.241			715.064	309.242	241.987			715.064	586.405	306.08
	715.064	133.756	94.785			715.064	249.576	184.016			715.064	583.924	299.286
	715.064	126.013	88.103			715.064	131.615	89.205			715.064	556.101	270.764
	715.064	114.707	85.873			715.064	125.824	80.905			715.064	598.262	290.047
	715.064	109.43	87.007			715.064	119.075	76.205			715.064	621.692	289.088
	717.36	119.804	90.283			717.36	110.241	70.715			717.36	621.422	254.39
	684.44	116.045	89.434			684.44	109.226	68.14			684.44	642.521	251.04
	591.803	130.732	94.006			591.803	112.642	68.557			591.803	665.732	265.172
	598.694	155.335	105.478			598.694	107.847	67.607			598.694	600.932	230.426
	568.07	183.547	112.24			568.07	105.509	67.935			568.07	545.106	213.536
	571.898	164.155	101.696			571.898	103.218	65.445			571.898	545.616	212.766
	571.898	167.325	104.028			571.898	101.462	66.333			571.898	554.53	225.443
	573.429	170.382	108.795			573.429	104.63	69.988			573.429	553.048	227.5
	576.491	177.891	111.815			576.491	103.564	67.63			576.491	540.907	224.053
	576.491	186.73	111.51			576.491	104.861	65.644			576.491	531.818	220.346
Reoxy	576.491	194.295	114.478			576.491	99.91	65.745			576.491	508.624	209.127
0.5	576.491	193.275	114.921			576.491	103.564	70.034			576.491	493.513	216.194
1.5	576.491	342.268	150.833			576.491	146.401	100.795			576.491	556.486	291.248
2.5	610.943	260.411	129.104			610.943	206.877	149.952			610.943	685.09	348.42
3.5	653.051	187.573	116.949			653.051	236.023	170.046			653.051	791.499	383.707
4.5	682.909	168.897	111.611			682.909	253.166	177.158			682.909	906.231	429.42
5.5	682.909	149.022	105.011			682.909	279.641	195.923			682.909	1017.99	478.543
6.5	682.143	152.063	101.33			682.143	299.636	221.852			682.143	1073.97	528.548
7.5	682.143	148.974	101.902			682.143	320.664	241.898			682.143	1078.31	511.638
8.5	682.143	148.831	101.841			682.143	334.905	254.551			682.143	1113.72	558.026
9.5	682.143	155.87	104.417			682.143	355.089	270.142			682.143	1126.2	548.136
10.5	682.143	148.759	101.969			682.143	351.928	264.685			682.143	1146.5	548.607
11.5	682.143	161.688	102.529			682.143	361.607	267.647			682.143	1161.67	531.016
12.5	682.143	156.013	106.258			682.143	364.013	272.692			682.143	1170.48	528.758
13.5	682.143	161.185	109.524			682.143	363.08	270.632			682.143	1172.88	527.833
14.5	659.941	174.626	109.935			659.941	376.668	268.32			659.941	1212.71	553.02
15.5	659.941	177.819	112.379			659.941	370.617	267.452			659.941	1215.58	555.176
16.5	659.941	183.536	108.77			659.941	363.285	259.183			659.941	1216.24	562.334
17.5	659.941	208.483	123.398			659.941	361.058	256.367			659.941	1228.24	553.207
18.5	635.442	231.171	125.762			635.442	362.622	260.434			635.442	1225.08	558.135
19.5	635.442	256.077	128.058			635.442	364.993	259.626			635.442	1247.84	560.685
20.5	622.427	292.684	145.466			622.427	351.036	245.899			622.427	1259.78	559.891
21.5	610.177	337.827	162.856			610.177	362.238	255.212			610.177	1272.03	528.733
22.5	602.522	383.431	163.519			602.522	349.032	235.978			602.522	1265.51	545.926
23.5	568.835	452.824	187.428			568.835	464.56	257.001			568.835	1273.65	519.113
24.5	486.917	529.006	200.047			486.917	774.013	436.899			486.917	1300.49	535.672
25.5	483.855	541.873	203.558			483.855	841.772	471.991			483.855	1318.34	569.061
26.5	499.167	545.178	200.744			499.167	871.215	474.892			499.167	1362.54	568.383
27.5	513.713	572.566	208.663			513.713	935.988	508.276			513.713	1430.9	581.192
28.5	483.855	584.81	218.027			483.855	1000	554.648			483.855	1496.56	596.758
29.5	457.824	639.144	226.326			457.824	1232.96	681.04			457.824	1698.94	744.23
30.5	433.326	658.883	214.485			433.326	1341.82	746.174			433.326	1476.24	541.629
31.5	433.326	664.198	226.572			433.326	1361.87	748.971			433.326	1024.94	279.158
32.5	433.326	661.823	230.601			433.326	1400.51	783.425			433.326	785.601	222.242
33.5	457.059	640.214	229.261			457.059	1414.54	779.228			457.059	670.692	240.689
34.5	470.84	621.893	224.465			470.84	1391.53	730.127			470.84	639.907	250.591
35.5	470.84	626.472	219.107			470.84	1382.53	718.856			470.84	622.504	273.139
36.5	470.84	599.623	203.392			470.84	1390.13	710.092			470.84	631.224	287.807
37.5	470.84	568.924	201.766			470.84	1391.61	698.656			470.84	654.447	315.612
38.5	470.84	512	195.887			470.84	1397.75	722.238			470.84	694.807	351.955
39.5	470.84	464.65	187.257			470.84	1399.29	725.232			470.84	744.554	387.054
40.5	470.84	353.405	164.115			470.84	1398.19	723.532			470.84	816.151	463.658
41.5	470.84	293.567	154			470.84	1393.12	711.136			470.84	923.548	562.874
42.5	470.84	237.789	137.672			470.84	1407.87	711.106			470.84	1039.89	670.913
43.5	470.84	210.211	133.44			470.84	1420.38	727.787			470.84	1179.73	799.635
44.5	470.84	186.276	120.651			470.84	1420.1	718.06			470.84	1329.89	921.529
45.5	470.84	174.413	121.381			470.84	1409.04	706.453			470.84	1469.2	1048.04
46.5	470.84	168.169	108.224			470.84	1426.89	713.175			470.84	1631.08	1142.24
47.5	470.84	163.486	113.054			470.84	1413.31	708.745			470.84	1771.59	1237.88
48.5	470.84	155.889	110.042			470.84	1423.01	708.61			470.84	1875.18	1288.57
49.5	470.84	152.351	111.779			470.84	1441.38	695.809			470.84	1984.17	1328.18
50.5	470.84	153.704	116.651			470.84	1462.71	713.07			470.84	2061.45	1339.73
51.5	470.84	159.844	119.307			470.84	1451.53	691.989			470.84	2124.22	1339.57
52.5	470.84	154.016	110.259			470.84	1457.38	699.678			470.84	2196.78	1330.23
53.5	470.84	156.514	113.877			470.84	1476.27	703.864			470.84	2241.92	1313.81
54.5	470.84	156.306	104.459			470.84	1462.92	689.658			470.84	2293.77	1295.29
55.5	470.84	154.849	110.724			470.84	1476.71	708.601			470.84	2340.58	1269.74
56.5	470.84	154.537	109.801			470.84	1460.58	688.507			470.84	2387.06	1250.66
57.5	470.84	152.559	103.101			470.84	1485.35	690.978			470.84	2417.49	1238.52
58.5	470.84	146.211	107.155			470.84	1492.58	709.423			470.84	2458.5	1212.27
59.5	470.84	158.179	114.675			470.84	1504.42	716.463			470.84	2485.29	1197.95
60.5	470.84	161.301	115.666			470.84	1495.52	709.931			470.84	2506.56	1182.18

## Sheet: C2
	Channel 1:	Fluo4	[Ca]cyt			Channel 2: LAR-GECO [Ca]mito					Channel 3: MitoView 633
	Area	Mean	STDEV			Area	Mean	STDEV			Area	Mean	STDEV
	957.757	215.022	145.921			957.757	243.543	217.538			957.757	784.652	582.539
	957.757	215.022	145.921			957.757	243.543	217.538			957.757	784.652	582.539
	957.757	384.051	195.107			957.757	239.054	220.616			957.757	763.569	583.05
	957.757	258.404	168.428			957.757	240.141	220.541			957.757	741.309	560.504
	957.757	432.396	197.855			957.757	233.49	214.952			957.757	725.078	564.069
	957.757	251.958	160.445			957.757	235.805	215.521			957.757	724.314	553.098
	940.148	442.997	200.151			940.148	250.241	221.684			940.148	738.355	560.363
	940.148	423.713	194.025			940.148	252.873	221.731			940.148	728.404	543.472
	935.554	244.373	159.332			935.554	260.884	231.742			935.554	748.286	538.831
	935.554	214.782	154.093			935.554	265.624	233.734			935.554	736.939	539.848
	935.554	188.858	138.05			935.554	219.588	191.602			935.554	732.785	523.842
	935.554	185.61	136.594			935.554	250.344	221.512			935.554	749.435	534.213
	935.554	191.948	145.733			935.554	288.301	250.599			935.554	760.84	559.045
	935.554	334.717	180.466			935.554	288.157	255.267			935.554	756.421	556.693
	929.43	335.13	181.44			929.43	280.448	241.509			929.43	756.106	545.213
	924.836	308.556	176.611			924.836	280.556	249.649			924.836	736.05	533.013
	924.836	183.099	149.642			924.836	284.755	260.8			924.836	728.977	528.976
	924.836	173.457	151.803			924.836	282.265	242.64			924.836	720.908	507.556
Anoxia	924.836	225.748	140.983			924.836	289.338	257.246			924.836	723.031	519.348
	924.836	166.57	111.222			924.836	281.457	228.877			924.836	791.141	549.944
	924.836	150.781	102.151			924.836	141.113	105.008			924.836	711.658	459.805
	924.836	145.06	102.9			924.836	142.093	97.954			924.836	741.676	447.462
	924.836	136.318	99.282			924.836	129.06	89.492			924.836	736.759	440.195
	924.836	135.152	97.615			924.836	123.55	88.237			924.836	723.669	423.438
	829.137	148.033	102.048			829.137	121.455	86.644			829.137	723.703	404.379
	799.279	155.034	103.632			799.279	122.483	87.722			799.279	697.29	406.496
	781.67	154.829	108.519			781.67	112.376	87.709			781.67	624.997	385.489
	732.672	167.524	109.138			732.672	113.705	87.491			732.672	572.501	340.151
	732.672	167.524	114.127			732.672	108.79	83.302			732.672	520.021	321.144
	718.892	165.078	114.167			718.892	108.882	87.151			718.892	488.39	316.36
	688.268	173.419	120.459			688.268	101.464	83.856			688.268	450.314	298.639
	688.268	170.287	117.9			688.268	100.734	82.838			688.268	427.087	290.235
	665.3	183.236	123.089			665.3	106.292	86.949			665.3	412.481	277.348
Reoxy	665.3	184.046	118.954			665.3	99.093	85.101			665.3	380.177	252.159
0.5	665.3	184.488	117.104			665.3	104.322	87.684			665.3	367.224	257.003
1.5	665.3	336.792	175.892			665.3	146.062	141.568			665.3	425.36	340.695
2.5	689.799	247.263	132.029			689.799	210.309	198.313			689.799	639.523	428.828
3.5	714.298	193.441	123.002			706.642	250.141	226.235			706.642	922.658	614.761
4.5	714.298	193.441	123.002			714.298	266.444	238.554			714.298	1133.34	773.34
5.5	714.298	177.938	114.325			714.298	287.897	246.882			714.298	1339.73	921.148
6.5	714.298	175.125	113.499			714.298	306.178	270.236			714.298	1487.92	1028.59
7.5	714.298	167.237	112.021			714.298	322.469	274.929			714.298	1507.96	1001.96
8.5	707.408	164.502	106.303			707.408	328.398	276.408			707.408	1493.68	1006.5
9.5	707.408	163.671	109.825			707.408	349.247	292.328			707.408	1492.68	994.706
10.5	700.517	163.113	111.468			700.517	345.617	295.549			700.517	1482.19	997.166
11.5	700.517	175.773	114.846			700.517	351.318	288.97			700.517	1483.82	1001.58
12.5	700.517	183.677	117.4			700.517	354.151	287.775			700.517	1485.54	1023.98
13.5	700.517	174.164	112.336			700.517	363.454	298.299			700.517	1481.82	993.117
14.5	700.517	177.242	112.344			700.517	353.714	285.866			700.517	1482.21	994.289
15.5	700.517	194.938	116.759			700.517	363.978	297.41			700.517	1451.12	982.354
16.5	708.173	203.07	118.623			708.173	348.765	284.815			708.173	1412.82	964.88
17.5	708.173	238.011	132.408			708.173	356.221	283.987			708.173	1423.36	979.981
18.5	708.173	263.749	140.678			708.173	350.772	278.716			708.173	1396.45	961.783
19.5	695.158	311.33	156.34			695.158	364.123	292.75			695.158	1416.63	973.288
20.5	662.238	363.653	173.362			662.238	375.103	300.928			662.238	1472.91	1010.68
21.5	657.644	441.22	191.22			657.644	399.274	321.101			657.644	1536.88	1072.31
22.5	637.739	513.613	210.71			637.739	449.825	371.643			637.739	1529.82	1116.54
23.5	586.444	617.274	234.877			586.444	885.828	696.411			586.444	1673.75	1129.92
24.5	560.414	656.35	250.594			560.414	1051.78	828.461			560.414	1656.32	1119.19
25.5	561.18	653.621	231.032			561.18	1110.96	894.48			561.18	1667.27	1128.46
26.5	546.633	670.924	249.088			546.633	1152.36	918.006			546.633	1658.13	1119.86
27.5	492.276	708.678	257.114			492.276	1257.4	964.886			492.276	1707.98	1150.04
28.5	492.276	719.527	257.121			492.276	1291.24	1037.62			492.276	1648.19	1170.86
29.5	444.044	764.359	253.153			444.044	1491.47	1181.67			444.044	1648.7	1199.33
30.5	444.044	784.221	275.56			444.044	1558.11	1226.01			444.044	1333.49	868.132
31.5	434.857	783.437	279.422			434.857	1581.33	1271.66			434.857	932.067	477.92
32.5	425.67	789.986	281.581			425.67	1645.86	1294.56			425.67	757	352.539
33.5	425.67	792.978	269.843			425.67	1689.07	1312.05			425.67	676.752	322.309
34.5	425.67	775.482	274.736			425.67	1706.85	1311.88			425.67	674.047	323.932
35.5	425.67	733.698	249.285			425.67	1721.89	1294.21			425.67	685.135	345.083
36.5	425.67	694.101	249.528			425.67	1749.64	1302.69			425.67	699.41	376.312
37.5	425.67	608.46	239.111			425.67	1721.8	1273.81			425.67	744.153	439.884
38.5	425.67	462.388	215.916			425.67	1739.87	1273.01			425.67	810.728	508.702
39.5	425.67	365.237	192.235			425.67	1731.63	1273.72			425.67	947.531	654.358
40.5	425.67	290.647	183.45			425.67	1719.41	1281.02			425.67	1086.63	791.302
41.5	425.67	226.763	158.964			425.67	1727.12	1282.25			425.67	1255.89	930.565
42.5	425.67	214.331	166.81			425.67	1706.43	1272.26			425.67	1421.88	1054.81
43.5	425.67	199.597	159.108			425.67	1728.2	1288.92			425.67	1589.35	1149.67
44.5	425.67	190.504	153.838			425.67	1726.72	1281.38			425.67	1734.11	1207.99
45.5	425.67	188.086	152.76			425.67	1732.58	1277.07			425.67	1861.55	1258.1
46.5	425.67	186.705	156.253			425.67	1729.18	1267.71			425.67	1986.5	1303.7
47.5	425.67	180.719	140.866			425.67	1761.42	1279.24			425.67	2071.54	1302.87
48.5	425.67	181.986	150.997			425.67	1747.87	1278.04			425.67	2150.42	1301.57
49.5	425.67	184.978	150.187			425.67	1769.87	1274.74			425.67	2209.81	1296.55
50.5	425.67	189.698	152.406			425.67	1766.31	1269.51			425.67	2270.91	1286.98
51.5	425.67	186.59	153.941			425.67	1790.94	1278.58			425.67	2316.64	1273.97
52.5	425.67	180.719	147.97			425.67	1792.01	1275.15			425.67	2352.21	1256.61
53.5	425.67	179.453	138.991			425.67	1804.56	1272.89			425.67	2401.04	1233.89
54.5	425.67	175.77	141.611			425.67	1822.43	1282.11			425.67	2419.63	1221
55.5	425.67	184.518	142.136			425.67	1802.56	1275.62			425.67	2450.6	1204.96
56.5	425.67	187.626	158.951			425.67	1811	1274.02			425.67	2481.97	1190.74
57.5	425.67	183.137	152.14			425.67	1823.81	1288.95			425.67	2505.22	1177.48
58.5	425.67	178.187	147.954			425.67	1825.39	1281.69			425.67	2535.87	1160.49
59.5	425.67	183.022	151.234			425.67	1840.65	1305.73			425.67	2555.09	1144.08
60.5	425.67	176.921	146.551			425.67	1854.52	1287.2			425.67	2561.9	1146.45

## Sheet: C3
	Channel 1:	Fluo4	[Ca]cyt			Channel 2: LAR-GECO [Ca]mito					Channel 3: MitoView 633
	Area	Mean	STDEV			Area	Mean	STDEV			Area	Mean	STDEV
	1165.23	392.494	182.967			1165.23	137.871	101.814			1165.23	629.283	433.455
	1165.23	424.83	186.468			1165.23	140.089	104.38			1165.23	621.756	417.736
	1165.23	266.134	144.772			1165.23	140.573	107.387			1165.23	620.274	417.205
	1165.23	404.647	184.194			1165.23	139.017	108.991			1165.23	605.798	410.738
	1125.42	194.873	129.225			1125.42	139.08	108.287			1125.42	608.389	409.413
	1113.94	393.809	185.134			1113.94	143.472	116.642			1113.94	601.201	411.859
	1123.89	190.692	125.326			1123.89	143.793	112.575			1123.89	583.616	400.363
	1123.89	187.117	126.502			1123.89	143.673	113.757			1123.89	575.116	386.794
	1123.89	316.643	162.323			1123.89	146.256	114.537			1123.89	570.211	380.293
	1123.89	189.515	124.425			1123.89	149.068	116.193			1123.89	569.527	386.175
	1123.89	174.213	116.831			1123.89	128.937	96.385			1123.89	572.819	376.007
	1148.39	185.856	118.79			1148.39	143.093	111.267			1148.39	578.813	378.414
	1148.39	261.035	140.349			1148.39	161.333	121.545			1148.39	585.744	363.062
	1148.39	172.032	116.839			1148.39	159.915	120.849			1148.39	582.455	366.038
	1148.39	164.309	112.14			1148.39	156.608	123.852			1148.39	556.538	350.016
	1148.39	157.995	110.907			1148.39	158.197	124.402			1148.39	548.826	334.274
	1148.39	169.6	113.798			1148.39	158.155	125.042			1148.39	539.951	325.906
	1148.39	181.12	120.542			1148.39	160.757	124.889			1148.39	528.023	332.174
Anoxia	1141.5	190.755	117.969			1141.5	167.952	129.423			1141.5	532.533	321.89
	1141.5	147.23	101.848			1141.5	160.021	112.147			1141.5	566.956	327.344
	1141.5	132.765	97.312			1141.5	94.133	58.443			1141.5	507.135	273.064
	1141.5	117.569	91.257			1141.5	96.762	58.587			1141.5	527.217	274.717
	1141.5	125.21	97.106			1141.5	90.248	52.626			1141.5	527.266	263.822
	1141.5	125.21	96.68			1141.5	83.767	49.948			1141.5	517.717	249.543
	1012.88	127.903	96.795			1012.88	80.544	50.304			1012.88	514.313	228.429
	947.038	144.142	108.971			947.038	77.051	45.828			947.038	490.209	230.549
	923.305	150.023	107.76			923.305	73.924	45.629			923.305	456.08	240.849
	923.305	174.541	119.303			923.305	72.637	45.07			923.305	391.237	233.385
	923.305	189.93	127.943			923.305	70.899	43.896			923.305	351.048	227.641
	923.305	212.219	138.64			923.305	68.471	45.383			923.305	295.663	207.354
	923.305	231.483	151.126			923.305	61.891	40.728			923.305	249.692	197.839
	923.305	205.745	134.518			923.305	61.532	42.051			923.305	247.498	174.186
	923.305	201.181	132.671			923.305	62.262	40.348			923.305	241.856	165.157
Reoxy	923.305	208.982	139.282			923.305	58.083	39.909			923.305	234.89	159.873
0.5	923.305	209.619	140.006			923.305	60.259	39.208			923.305	236.711	169.003
1.5	923.305	398.753	214.153			923.305	79.204	53.31			923.305	270.464	190.073
2.5	923.305	381.134	205.284			923.305	103.867	75.269			923.305	417.443	277.574
3.5	957.757	233.081	136.037			957.757	133.308	99.172			957.757	586.99	405.541
4.5	1032.79	188.205	125.643			1032.79	136.385	101.266			1032.79	714.062	510.657
5.5	1064.17	155.488	113.215			1064.17	142.676	110.596			1064.17	831.674	620.421
6.5	1064.17	150.377	107.352			1064.17	152	119.261			1064.17	927.354	697.177
7.5	1075.66	138.112	100.628			1075.66	164.168	131.296			1075.66	940.77	687.802
8.5	1103.98	134.214	102.946			1103.98	162.397	134.129			1103.98	911.988	673.848
9.5	1103.98	133.947	98.214			1103.98	171.307	144.163			1103.98	920.494	678.866
10.5	1103.98	129.642	101.495			1103.98	161.831	132.093			1103.98	893.924	656.027
11.5	1103.98	143.135	107.405			1103.98	165.614	134.384			1103.98	897.752	657.794
12.5	1103.98	138.164	102.894			1103.98	170.585	138.869			1103.98	885.964	621.634
13.5	1103.98	145.087	110.069			1103.98	171.906	136.419			1103.98	872.06	620.024
14.5	1103.98	151.168	110.775			1103.98	171.861	136.457			1103.98	870.85	596.423
15.5	1103.98	157.825	112.655			1103.98	169.642	137.468			1103.98	853.012	595.573
16.5	1103.98	167.057	115.399			1103.98	164.816	133.267			1103.98	829.292	563.187
17.5	1103.98	182.191	119.491			1103.98	169.076	132.21			1103.98	822.148	564.621
18.5	1103.98	200.033	131.378			1103.98	166.546	130.898			1103.98	800.779	532.361
19.5	1103.98	219.34	136.603			1103.98	171.096	134.623			1103.98	814.144	536.876
20.5	1113.17	234.872	147.956			1113.17	162.63	128.919			1113.17	780.446	518.673
21.5	1113.17	267.048	160.795			1113.17	158.867	126.941			1113.17	788.997	510.271
22.5	1062.64	314.974	175.641			1062.64	159.769	124.329			1062.64	782.529	505.718
23.5	1058.05	381.685	199.509			1058.05	164.145	123.827			1058.05	792.363	512.207
24.5	1027.43	448.572	218.496			1027.43	214.307	160.068			1027.43	763.903	490.595
25.5	1014.41	497.751	230.938			1014.41	325.144	255.84			1014.41	772.706	504.045
26.5	1005.22	513.024	233.904			1005.22	356.923	278.53			1005.22	783.449	510.96
27.5	957.757	539.268	239.944			957.757	387.837	293.747			957.757	794.524	515.961
28.5	911.055	576.645	243.983			911.055	425.398	328.777			911.055	799.095	545.675
29.5	928.664	600.481	259.204			928.664	465.121	370.828			928.664	712.621	485.518
30.5	922.539	609.461	279.497			922.539	495.217	380.763			922.539	512.693	269.639
31.5	912.587	440.913	210.51			912.587	553.946	455.515			912.587	391.356	213.31
32.5	912.587	247.839	172.563			912.587	540.846	446.757			912.587	411.864	253.895
33.5	892.681	201.935	172.739			892.681	537.084	439.104			892.681	484.334	349.111
34.5	892.681	177.29	159.131			892.681	554.072	453.872			892.681	581.126	461.855
35.5	892.681	159.78	153.795			892.681	551.657	442.922			892.681	704.425	610.87
36.5	892.681	143.479	136.169			892.681	563.101	448.4			892.681	843.82	762.724
37.5	892.681	135.41	134.422			892.681	561.468	449.03			892.681	976.043	878.35
38.5	892.681	123.938	138.035			892.681	555.732	439.051			892.681	1091.05	973.038
39.5	892.681	127.616	146.675			892.681	554.264	430.775			892.681	1192.84	1053.02
40.5	892.681	117.736	129.081			892.681	550.312	427.408			892.681	1284.09	1108.05
41.5	892.681	120.261	128.547			892.681	561.976	437.391			892.681	1358.91	1151.04
42.5	892.681	118.34	130.441			892.681	558.257	436.832			892.681	1409.19	1172.45
43.5	892.681	117.736	128.89			892.681	571.334	440.673			892.681	1475.65	1192.72
44.5	892.681	112.631	120.629			892.681	569.743	442.981			892.681	1509.79	1207.64
45.5	892.681	113.729	124.378			892.681	554.991	429.738			892.681	1541.18	1211.14
46.5	892.681	112.686	129.966			892.681	563.417	442.874			892.681	1559.25	1217.08
47.5	892.681	118.834	127.685			892.681	580.734	447.571			892.681	1609.85	1213.34
48.5	892.681	115.87	128.973			892.681	570.799	440.194			892.681	1625.98	1216.41
49.5	892.681	118.669	132.974			892.681	577.249	445.275			892.681	1650.3	1208.15
50.5	892.681	115.705	128.315			892.681	582.257	448.733			892.681	1667.92	1205.79
51.5	892.681	119.328	133.652			892.681	588.569	445.762			892.681	1689.39	1205.22
52.5	892.681	117.955	131.66			892.681	582.148	442.916			892.681	1702.88	1200.15
53.5	892.681	123.225	134.803			892.681	593.029	447.348			892.681	1713.76	1197.71
54.5	892.681	121.029	134.812			892.681	585.88	449.382			892.681	1719.73	1187.5
55.5	892.681	124.322	132.443			892.681	580.46	442.087			892.681	1718.87	1188.27
56.5	892.681	124.871	136.484			892.681	585.537	446.995			892.681	1758.09	1187.63
57.5	892.681	123.444	131.457			892.681	591.753	447.041			892.681	1762.36	1181.77
58.5	892.681	123.17	140.284			892.681	578.003	437.168			892.681	1755.97	1181.08
59.5	892.681	120.59	133.872			892.681	590.202	452.789			892.681	1771.89	1178.04
60.5	892.681	118.175	135.337			892.681	590.861	456.377			892.681	1780.59	1167.65

## Sheet: C4
	Channel 1:	Fluo4	[Ca]cyt			Channel 2: LAR-GECO [Ca]mito					Channel 3: MitoView 633
	Area	Mean	STDEV			Area	Mean	STDEV			Area	Mean	STDEV
	709.705	481.415	209.825			709.705	195.763	206.141			709.705	437.97	271.594
	709.705	456.768	193.556			709.705	200.216	207.199			709.705	440.599	283.194
	709.705	249.165	140.022			709.705	198.265	206.794			709.705	431.975	273.482
	709.705	420.315	187.613			709.705	190.395	196.383			709.705	425.686	273.851
	709.705	252.617	142.247			709.705	195.314	204.249			709.705	432.79	275.238
	696.689	364.167	174.899			696.689	204.712	207.074			696.689	431.303	281.372
	696.689	245.802	134.989			696.689	212.835	224.762			696.689	431.301	278.499
	696.689	238.488	136.367			696.689	215.279	223.232			696.689	433.385	278.491
	696.689	382.453	174.601			696.689	215.982	218.78			696.689	433.9	284.313
	696.689	250.303	140.964			696.689	222.593	239.501			696.689	438.732	287.252
	696.689	234.338	128.488			696.689	178.11	185.88			696.689	449.199	290.429
	696.689	200.229	127.929			696.689	205.415	225.649			696.689	453.377	301.459
	696.689	337.512	171.126			696.689	229.697	240.237			696.689	478.408	313.669
	696.689	223.015	128.269			696.689	239.402	263.549			696.689	467.646	306.582
	695.158	215.471	125.558			695.158	222.079	229.358			695.158	457.809	293.991
	695.158	217.515	127.959			695.158	226.414	241.403			695.158	449.602	299.377
	695.158	216.176	126.356			695.158	231.278	244.93			695.158	448.11	294.509
	695.158	244.581	135.091			695.158	227.419	231.083			695.158	453.933	304.064
Anoxia	695.158	197.357	121.254			695.158	241.269	247.14			695.158	450.43	293.318
	695.158	190.308	118.536			695.158	217.885	216.845			695.158	507.163	320.474
	695.158	187.137	113.165			695.158	101.515	91.26			695.158	452.305	272.507
	705.111	168.999	108.333			705.111	100.691	90.326			705.111	472.144	282.265
	705.111	176.017	110.299			705.111	92.456	80.597			705.111	464.564	279.873
	705.111	169.972	110.769			705.111	82.067	72.81			705.111	457.672	262.441
	668.363	164.435	114.685			668.363	72.339	64.384			668.363	426.302	222.559
	643.864	180.813	117.623			643.864	71.02	61.462			643.864	422.663	209.288
	630.848	183.301	125.224			630.848	68.214	55.621			630.848	397.614	210.202
	630.848	199.146	136.025			630.848	66.563	58.14			630.848	380.557	196.541
	623.958	202.366	127.816			623.958	66.984	57.107			623.958	364.917	199.318
	623.958	202.915	134.279			623.958	65.453	55.999			623.958	342.659	187.484
	623.958	202.915	136.472			623.958	59.995	52.742			623.958	323.523	178.504
	623.958	209.826	141.05			623.958	61.33	53.076			623.958	317.418	179.666
	623.958	212.731	150.018			623.958	60.034	51.275			623.958	308.957	173.34
Reoxy	623.958	211.553	141.782			623.958	57.737	53.356			623.958	289.294	162.973
0.5	623.958	208.883	144.339			623.958	60.113	53.095			623.958	282.411	168.6
1.5	623.958	385.021	217.565			623.958	79.588	79.674			623.958	315.59	226.426
2.5	618.599	302.02	178.04			618.599	112.99	119.713			618.599	414.929	325.035
3.5	675.253	255.855	157.507			675.253	150.422	172.529			675.253	524.514	426.973
4.5	675.253	227.701	144.218			675.253	154.104	177.208			675.253	614.074	515.233
5.5	716.595	200.205	133.538			716.595	153.675	172.163			716.595	688.427	567.541
6.5	716.595	192.684	136.318			716.595	166.513	191.409			716.595	755.078	624.62
7.5	716.595	174.701	133.571			716.595	177.179	204.907			716.595	746.187	615.013
8.5	714.298	167.168	125.706			714.298	176.72	211.881			714.298	712.775	587.046
9.5	714.298	156.536	120.292			714.298	179.464	208.381			714.298	713.687	591.17
10.5	708.173	161.28	119.638			708.173	181.604	213.676			708.173	709.182	592.198
11.5	708.173	171.589	130.621			708.173	187.797	221.267			708.173	717.703	595.544
12.5	708.173	166.469	123.052			708.173	189.232	218.399			708.173	731.684	592.531
13.5	708.173	168.268	130.772			708.173	203.243	238.689			708.173	725.736	587.401
14.5	708.173	180.03	134.858			708.173	195.321	230.784			708.173	735.039	577.079
15.5	708.173	188.817	140.793			708.173	196.134	228.724			708.173	738.916	598.615
16.5	708.173	201.825	139.408			708.173	194.543	228.523			708.173	722.489	570.014
17.5	708.173	228.878	152.785			708.173	193.885	222.829			708.173	741.681	589.735
18.5	708.173	261.189	174.802			708.173	187.814	215.028			708.173	727.547	555.734
19.5	717.36	311.394	195.199			717.36	194.544	214.263			717.36	757.436	579.934
20.5	717.36	357.43	215.553			717.36	184.572	201.95			717.36	750.509	571.531
21.5	712.001	419.716	253.798			712.001	186.426	201.04			712.001	775.767	574.397
22.5	668.363	487.001	273.458			668.363	219.748	215.034			668.363	795.322	583.582
23.5	668.363	583.331	309.012			668.363	375.881	382.31			668.363	842.092	600.074
24.5	668.363	569.622	319.488			668.363	383.725	402.33			668.363	805.742	564.317
25.5	678.315	550.068	304.637			678.315	379.377	388.169			678.315	836.762	581.041
26.5	653.816	566.632	313.494			653.816	395.859	404.492			653.816	866.685	599.856
27.5	653.816	582.97	314.474			653.816	400.15	411.98			653.816	887.83	602.305
28.5	633.911	646.415	333.622			633.911	426.473	423.967			633.911	928.791	609.675
29.5	642.332	712.162	328.423			642.332	477.654	435.337			642.332	848.992	520.764
30.5	626.255	703.296	330.345			626.255	503.922	443.266			626.255	662.623	373.44
31.5	626.255	699.462	350.055			626.255	539.325	497.087			626.255	575.49	345.806
32.5	626.255	708.068	328.669			626.255	581.672	534.242			626.255	528.452	308.244
33.5	626.255	716.91	346.975			626.255	603.462	558.142			626.255	493.787	282.581
34.5	626.255	667.149	339.025			626.255	616.039	567.805			626.255	480.174	275.958
35.5	626.255	625.917	304.797			626.255	624.724	569.581			626.255	477.667	293.012
36.5	626.255	512	280.43			626.255	657.134	592.057			626.255	510.028	330.642
37.5	626.255	387.13	239.467			626.255	654.748	585.706			626.255	548.078	384.963
38.5	626.255	281.663	197.172			626.255	658.249	599.557			626.255	610.608	467.544
39.5	626.255	214.377	169.432			626.255	659.403	596.446			626.255	690.038	569.559
40.5	626.255	175.883	166.839			626.255	653.418	596.104			626.255	783.935	704.86
41.5	626.255	160.156	155.2			626.255	667.932	606.361			626.255	892.007	844.443
42.5	626.255	152.411	158.69			626.255	674.465	609.971			626.255	998.619	986.238
43.5	626.255	150.298	155.446			626.255	674.425	604.192			626.255	1108.54	1126.52
44.5	626.255	146.152	150.339			626.255	671.687	602.6			626.255	1200.83	1232.04
45.5	626.255	153.037	156.94			626.255	655.785	600.436			626.255	1258.54	1290.43
46.5	626.255	149.203	155.696			626.255	659.677	598.031			626.255	1324.55	1362.5
47.5	626.255	148.421	158.544			626.255	686.963	619.691			626.255	1401.52	1396.26
48.5	626.255	150.142	162.439			626.255	680.861	618.788			626.255	1429.66	1412.1
49.5	626.255	146.152	146.419			626.255	690.543	623.207			626.255	1470.95	1429.43
50.5	626.255	146.699	144.783			626.255	669.399	597.529			626.255	1501.45	1440.2
51.5	626.255	156.87	148.533			626.255	691.834	619.354			626.255	1545.14	1434.66
52.5	626.255	150.611	152.568			626.255	697.506	634.489			626.255	1573.21	1435.5
53.5	626.255	149.907	146.11			626.255	703.002	625.252			626.255	1588.45	1433.93
54.5	626.255	150.064	150.648			626.255	685.751	614.389			626.255	1601.42	1429.98
55.5	626.255	151.55	145.424			626.255	679.824	612.539			626.255	1620.59	1428.67
56.5	626.255	153.271	148.109			626.255	693.966	632.102			626.255	1631.99	1424.9
57.5	626.255	149.985	154.585			626.255	693.379	627.472			626.255	1654.66	1414.42
58.5	626.255	154.914	153.688			626.255	678.748	608.886			626.255	1657.48	1410.38
59.5	626.255	152.254	144.806			626.255	687.335	610.051			626.255	1672.57	1408.82
60.5	626.255	153.819	148.673			626.255	684.205	611.475			626.255	1690.07	1402.41

## Sheet: C5
	Channel 1:	Fluo4	[Ca]cyt			Channel 2: LAR-GECO [Ca]mito					Channel 3: MitoView 633
	Area	Mean	STDEV			Area	Mean	STDEV			Area	Mean	STDEV
	968.475	200.449	117.175			968.475	246.552	162.113			968.475	567.114	278.665
	968.475	127.14	90.845			968.475	260.313	169.525			968.475	557.196	281.336
	968.475	183.956	109.632			968.475	261.363	170.934			968.475	565.371	275.996
	968.475	148.288	102.052			968.475	267.434	186.167			968.475	572.881	277.625
	968.475	211.63	122.343			968.475	268.534	180.29			968.475	568.009	285.252
	968.475	143.431	99.015			968.475	272.898	181.679			968.475	561.071	275.924
	968.475	197.11	111.419			968.475	273.455	181.68			968.475	555.753	278.002
	968.475	195.289	117.764			968.475	278.071	184.429			968.475	557.451	283.779
	968.475	128.506	95.525			968.475	280.651	189.02			968.475	546.326	277.673
	968.475	134.375	96.697			968.475	293.198	198.228			968.475	538.428	272.382
	968.475	99.415	83.287			968.475	237.293	148.464			968.475	540.419	264.437
	968.475	100.376	82.145			968.475	260.49	171.453			968.475	538.381	269.428
	968.475	99.769	82.136			968.475	274.163	183.49			968.475	528.647	260.116
	968.475	146.719	101.285			968.475	282.081	191.414			968.475	533.606	259.311
	968.475	154.814	99.643			968.475	293.553	204.915			968.475	544.79	264.989
	968.475	154.46	97.453			968.475	292.364	197.044			968.475	558.424	273.123
	968.475	101.388	81.61			968.475	291.187	198.276			968.475	546.509	272.472
	968.475	100.073	84.148			968.475	299.219	202.821			968.475	546.873	269.897
Anoxia	968.475	124.408	91.56			968.475	303.557	205.613			968.475	549.768	255.66
	968.475	103.513	82.862			968.475	229.211	145.383			968.475	498.606	220.863
	968.475	78.47	70.902			968.475	140.281	79.178			968.475	495.934	227.457
	968.475	67.39	64.941			968.475	135.058	75.415			968.475	491.764	220.768
	968.475	64.202	65.994			968.475	132.667	71.59			968.475	498.764	211.161
	947.038	66.265	63.378			947.038	129.795	66.679			947.038	501.518	191.239
	794.685	77.495	69.382			794.685	138.341	75.423			794.685	553.224	196.067
	663.003	80.776	72.09			663.003	146.457	79.799			663.003	585.335	216.154
	631.614	84.17	75.61			631.614	149.838	76.857			631.614	577.296	208.25
	631.614	83.627	75.785			631.614	148.17	78.844			631.614	548.85	208.046
	631.614	86.652	79.6			631.614	146.075	74.68			631.614	537.839	217.926
	584.147	91.764	81.094			584.147	155.471	78.783			584.147	534.776	208.845
	594.1	95.505	81.018			594.1	150.928	77.324			594.1	525.606	212.061
	594.1	98.227	86.051			594.1	150.825	81.304			594.1	504.937	212.199
	581.851	105.768	82.666			581.851	150.926	84.009			581.851	491.264	207.165
Reoxy	551.992	102.436	79.856			551.992	152.277	83.867			551.992	494.836	209.828
0.5	551.992	110.424	90.435			551.992	155.828	84.683			551.992	453.603	190.075
1.5	492.276	215.291	121.001			492.276	227.011	129.576			492.276	511.709	268.488
2.5	570.367	126.54	93.166			570.367	321.074	201.345			570.367	556.666	248.05
3.5	616.302	106.216	84.716			616.302	345.799	204.756			616.302	651.046	285.767
4.5	648.457	100.496	83.02			648.457	367.849	225.512			648.457	761.928	348.394
5.5	668.363	85.48	76.769			668.363	397.654	245.307			668.363	875.817	409.016
6.5	668.363	89.072	77.48			668.363	435.207	267.426			668.363	972.944	458.907
7.5	668.363	96.257	82.536			668.363	458.63	292.427			668.363	1022.79	504.459
8.5	668.363	95.597	80.693			668.363	474.245	294.307			668.363	1061.8	524.735
9.5	668.363	90.758	79.644			668.363	480.971	298.521			668.363	1077.06	524.031
10.5	668.363	97.869	83.87			668.363	476.151	303.733			668.363	1101.82	537.646
11.5	676.784	98.389	80.118			676.784	485.05	298.413			676.784	1111.65	512.693
12.5	676.784	88.615	77.273			676.784	490.172	295.923			676.784	1126.66	526.998
13.5	676.784	106.425	83.403			676.784	494.027	301.689			676.784	1132.94	521.536
14.5	704.345	103.861	82.905			704.345	472.748	283.944			704.345	1117.61	497.218
15.5	704.345	102.957	78.117			704.345	469.617	276.916			704.345	1129.54	510.243
16.5	704.345	109.009	85.495			704.345	469.165	282.393			704.345	1132.73	520.418
17.5	709.705	112.166	84.869			709.705	463.799	274.158			709.705	1119.17	516.966
18.5	709.705	127.128	89.679			709.705	463.468	270.385			709.705	1124.9	510.19
19.5	705.877	132.623	99.708			705.877	468.325	280.538			705.877	1127.76	507.806
20.5	705.877	152.124	102.513			705.877	453.289	264.223			705.877	1129.4	502.814
21.5	705.877	161.547	103.157			705.877	458.284	265.661			705.877	1151.53	519.063
22.5	667.597	200.335	125.964			667.597	456.795	265.201			667.597	1208.46	532.408
23.5	642.332	239.957	136.687			642.332	484.974	262.498			642.332	1251.92	535.179
24.5	633.911	281.162	149.16			633.911	677.284	362.797			633.911	1285.41	570.397
25.5	633.911	318.879	167.103			633.911	1015.21	569.797			633.911	1325.07	606.725
26.5	609.412	335.492	163.402			609.412	1097.43	619.136			609.412	1382.58	623.906
27.5	589.506	346.906	169.347			589.506	1149.32	657.647			589.506	1417.51	639.695
28.5	564.242	362.464	173.011			564.242	1241.7	718.877			564.242	1476.27	666.89
29.5	496.104	408.691	184.235			496.104	1450.14	831.928			496.104	1631.28	745.495
30.5	470.84	423.441	190.56			470.84	1617.6	911.055			470.84	1595.42	703.623
31.5	459.356	437.333	198.071			459.356	1650.65	926.343			459.356	1178.1	415.124
32.5	457.059	429.132	190.961			457.059	1679.77	967.143			457.059	925.35	313.353
33.5	457.059	431.062	179.421			457.059	1721.55	980.406			457.059	788.312	295.188
34.5	452.465	427.425	190.82			452.465	1738.27	969.341			452.465	734.609	272.444
35.5	452.465	416.596	187.012			452.465	1721.11	985.442			452.465	706.613	298.484
36.5	444.044	392.938	172.816			444.044	1717.28	948.79			444.044	711.757	340.235
37.5	441.747	355.827	174.787			441.747	1705.56	926.608			441.747	747.329	396.447
38.5	441.747	311.348	164.026			441.747	1686.87	923.236			441.747	813.92	481.083
39.5	441.747	260.659	155.147			441.747	1679.74	916.386			441.747	911.971	559.76
40.5	441.747	220.173	141.514			441.747	1663.44	902.445			441.747	1014.21	676.999
41.5	441.747	200.097	133.806			441.747	1660.53	915.928			441.747	1159.73	826.172
42.5	441.747	184.014	129.299			441.747	1693.14	897.142			441.747	1320.08	981.07
43.5	441.747	176.582	134.489			441.747	1714.08	894.096			441.747	1492.83	1123.74
44.5	441.747	161.165	118.721			441.747	1720.87	895.409			441.747	1639.21	1225.8
45.5	441.747	169.484	131.009			441.747	1732.38	895.722			441.747	1763.23	1312.48
46.5	441.747	160.721	123.596			441.747	1734.21	887.519			441.747	1858.99	1351.38
47.5	441.747	159.834	119.205			441.747	1741.39	877.729			441.747	1939.01	1392.73
48.5	441.747	166.6	121.914			441.747	1756.69	876.832			441.747	2016.85	1387.7
49.5	441.747	152.957	110.378			441.747	1761.47	896.317			441.747	2070.67	1400.1
50.5	441.747	163.605	118.552			441.747	1750.37	884.177			441.747	2129.54	1393.52
51.5	441.747	154.953	115.644			441.747	1754.98	889.911			441.747	2163.59	1392.41
52.5	441.747	151.737	115.95			441.747	1755.67	885.46			441.747	2198.94	1378.9
53.5	441.747	149.851	116.9			441.747	1773.99	906.618			441.747	2229.34	1364.75
54.5	441.747	153.289	114.446			441.747	1767.93	885.965			441.747	2254.59	1354.17
55.5	441.747	157.504	114.678			441.747	1786.23	880.679			441.747	2271.63	1341.68
56.5	441.747	152.957	110.055			441.747	1778.24	907.261			441.747	2301.97	1326.61
57.5	441.747	158.17	114.939			441.747	1786.06	901.855			441.747	2312.71	1321.14
58.5	441.747	155.951	117.513			441.747	1807.33	911.927			441.747	2334.35	1307.83
59.5	441.747	144.305	108.895			441.747	1799.35	903.043			441.747	2338.99	1307.84
60.5	441.747	150.96	116.382			441.747	1797.21	893.181			441.747	2356.58	1300.59

## Sheet: C6
	Channel 1:	Fluo4	[Ca]cyt			Channel 2: LAR-GECO [Ca]mito					Channel 3: MitoView 633
	Area	Mean	STDEV			Area	Mean	STDEV			Area	Mean	STDEV
	1450.8	58.259	64.316			1450.8	144.253	109.576			1450.8	565.148	332.289
	1450.8	53.361	61.354			1450.8	121.972	90.631			1450.8	547.161	297.474
	1450.8	54.408	59.653			1450.8	108.226	83.26			1450.8	515.088	263.797
	1449.27	50.95	60.796			1449.27	103.328	79.848			1449.27	490.615	248.508
	1361.22	54.389	59.558			1361.22	102.713	76.545			1361.22	481.635	219.987
	1329.07	53.161	57.618			1329.07	91.226	67.992			1329.07	453.55	201.614
	1290.79	52.536	58.418			1290.79	88.361	66.839			1290.79	424.772	180.056
	1290.79	59.407	61.862			1290.79	84.043	64.638			1290.79	379.234	158.95
	1290.79	57.926	64.337			1290.79	78.14	61.52			1290.79	324.289	138.925
	1251.74	59.655	64.923			1251.74	75.577	59.31			1251.74	293.796	125.727
	1248.68	57.015	63.657			1248.68	68.826	53.551			1248.68	260.966	109.011
	1237.96	60.636	63.294			1237.96	66.959	53.55			1237.96	236.205	99.597
	1188.97	57.777	60.836			1188.97	68.842	55.609			1188.97	226.362	92.439
Reoxy	1188.97	61.074	63.54			1188.97	64.927	52.354			1188.97	209.798	85.721
0.5	1188.97	60.909	66.097			1188.97	62.712	52.896			1188.97	198.822	82.435
1.5	1188.97	73.52	71.011			1188.97	75.858	67.402			1188.97	207.78	112.825
2.5	1224.95	76.16	70.098			1224.95	117.45	108.558			1224.95	304.203	164.733
3.5	1224.95	79.04	71.785			1224.95	126.51	114.469			1224.95	405.918	228.218
4.5	1224.95	67.52	69.344			1224.95	140.38	128.237			1224.95	514.144	309.477
5.5	1224.95	69.24	69.364			1224.95	163.23	147.385			1224.95	646.401	395.094
6.5	1296.91	65.473	65.219			1296.91	175.547	155.124			1296.91	745.649	478.949
7.5	1296.91	71.669	69.712			1296.91	224.689	189.795			1296.91	909.893	592.148
8.5	1296.91	69.251	66.931			1296.91	194.682	166.716			1296.91	929.003	636.708
9.5	1329.84	64.074	65.782			1329.84	222.821	190.681			1329.84	968.509	665.417
10.5	1329.84	68.274	69.382			1329.84	231.102	202.905			1329.84	975.703	666.314
11.5	1329.84	72.29	71.815			1329.84	242.727	205.124			1329.84	1012.95	692.388
12.5	1286.2	78.971	72.844			1286.2	254.286	216.817			1286.2	1043.68	685.718
13.5	1286.2	79.429	76.124			1286.2	253.838	212.598			1286.2	1052.73	695.828
14.5	1286.2	92.381	80.018			1286.2	255.686	214.968			1286.2	1067.35	703.609
15.5	1283.9	97.393	80.846			1283.9	265.913	215.413			1283.9	1087.48	710.011
16.5	1265.53	108.68	83.564			1265.53	265.205	214.167			1265.53	1103.07	705.172
17.5	1247.15	122.775	92.082			1247.15	262.433	214.671			1247.15	1110.96	716.386
18.5	1221.89	140.712	99.666			1221.89	268.451	218.696			1221.89	1151.93	734.673
19.5	1212.7	174.99	108.731			1212.7	306.01	232.504			1212.7	1150.03	730.09
20.5	1182.08	211.233	123.467			1182.08	435.689	312.277			1182.08	1174.69	749.454
21.5	1173.65	225.273	127.063			1173.65	531.872	381.321			1173.65	1182.19	772.659
22.5	1163.7	226.105	124.631			1163.7	536.189	387.787			1163.7	1167.06	762.683
23.5	1149.15	228.243	123.821			1149.15	540.173	393.227			1149.15	1163.37	760.323
24.5	1144.56	235.066	128.161			1144.56	569.14	410.537			1144.56	1148.16	733.248
25.5	1138.44	244.336	135.119			1138.44	590.892	433.9			1138.44	1115.3	720.759
26.5	1140.73	263.56	137.763			1140.73	644.854	469.107			1140.73	988.361	572.506
27.5	1140.73	270.217	138.403			1140.73	674.481	467.928			1140.73	666.934	196.89
28.5	1140.73	276.145	144.508			1140.73	698.513	510.786			1140.73	518.084	175.487
29.5	1140.73	265.149	140.661			1140.73	689.031	496.784			1140.73	470.119	184.054
30.5	1146.09	255.572	135.299			1146.09	699.19	492.357			1146.09	448.259	187.457
31.5	1146.09	236.334	127.793			1146.09	673.389	468.201			1146.09	449.876	211.534
32.5	1146.09	208.331	126.066			1146.09	674.234	466.359			1146.09	474.754	242.898
33.5	1146.09	190.717	122.036			1146.09	683.308	460.022			1146.09	530.243	300.136
34.5	1146.09	149.675	107.38			1146.09	685.125	467.116			1146.09	602.788	346.324
35.5	1146.09	120.176	102.732			1146.09	699.778	482.301			1146.09	691.126	415.731
36.5	1146.09	102.092	94.051			1146.09	687.177	468.131			1146.09	797.265	495.919
37.5	1146.09	91.874	89.077			1146.09	691.003	469.704			1146.09	916.009	567.066
38.5	1146.09	90.25	91.625			1146.09	689.614	464.135			1146.09	1031.88	628.349
39.5	1146.09	87.214	89.292			1146.09	696.711	464.813			1146.09	1148.81	685.947
40.5	1146.09	85.291	88.589			1146.09	595.506	403.765			1146.09	1144.16	696.361
41.5	1146.09	74.047	87.653			1146.09	538.677	357.732			1146.09	1188.39	704.441
42.5	1142.26	76.268	85.631			1142.26	528.836	346.386			1142.26	1273.86	738.894
43.5	1144.56	72.776	84.767			1144.56	532.334	351.979			1144.56	1341.69	776.14
44.5	1144.56	70.464	82.254			1144.56	509.217	334.771			1144.56	1377.24	782.165
45.5	1144.56	68.409	75.695			1144.56	495.336	331.473			1144.56	1436.66	805.835
46.5	1144.56	68.795	78.009			1144.56	493.335	326.126			1144.56	1503.2	825.452
47.5	1144.56	69.48	74.401			1144.56	494.223	327.828			1144.56	1564.79	852.546
48.5	1144.56	66.355	79.976			1144.56	474.927	318.19			1144.56	1589.1	849.012
49.5	1144.56	69.223	83.581			1144.56	450.108	299.244			1144.56	1588.23	842.652
50.5	1144.56	67.938	75.848			1144.56	455.203	301.977			1144.56	1640.69	846.52
51.5	1144.56	65.327	78.756			1144.56	445.217	297.909			1144.56	1656.88	850.384
52.5	1144.56	65.456	74.735			1144.56	457.097	302.949			1144.56	1718.55	858.212
53.5	1144.56	64	79.167			1144.56	446.363	301.403			1144.56	1750.8	870.365
54.5	1144.56	66.397	76.988			1144.56	459.591	303.111			1144.56	1789.62	879.849
55.5	1144.56	61.603	72.74			1144.56	426.574	285.304			1144.56	1751.26	852.22
56.5	1144.56	67.981	84.999			1144.56	471.909	313.513			1144.56	1897.1	893.068
57.5	1144.56	65.113	75.906			1144.56	452.217	301.628			1144.56	1881.33	884.391
58.5	1144.56	61.902	69.373			1144.56	438.368	288.428			1144.56	1870.96	881.581
59.5	1144.56	66.397	79.442			1144.56	449.627	293.609			1144.56	1911.4	879.577
60.5	1144.56	68.195	78.638			1144.56	485.619	316.849			1144.56	2031.11	901.047

## Sheet: C7
	Channel 1:	Fluo4	[Ca]cyt			Channel 2: LAR-GECO [Ca]mito					Channel 3: MitoView 633				TO-PRO3
	Area	Mean	STDEV			Area	Mean	STDEV			Area	Mean	STDEV		NUC area	NUC mean
	499.167	75.19	88.544			499.167	94.012	61.394			499.167	487.546	233.45		88.809	273.509
	499.167	48.196	61.403			499.167	86.405	59.115			499.167	490.925	229.697		88.809	296.517
	486.917	45.484	56.721			486.917	82.893	59.319			486.917	486.535	240.256		88.809	287.448
	486.917	46.289	51.633			486.917	79.296	54.667			486.917	454.341	217.65		84.981	274.55
	496.104	40.593	51.951			496.104	70.37	48.223			496.104	411.508	171.301		85.746	293.179
	496.104	41.383	53.26			496.104	64	45.071			496.104	350.503	136.989		85.746	263.768
	496.104	41.58	51.655			496.104	58.642	43.718			496.104	304.048	129.495		85.746	233.795
	496.104	45.728	57.054			496.104	55.506	39.78			496.104	270.84	114.851		85.746	219.982
	489.214	48.776	58.871			489.214	57.014	39.868			489.214	236.881	104.768		85.746	198.982
	489.214	49.878	61.748			489.214	52.682	40.562			489.214	218.637	99.632		83.45	170.862
	481.558	49.043	58.161			481.558	49.552	39.197			481.558	202.588	87.463		79.622	168.231
	481.558	50.874	61.852			481.558	48.941	38.767			481.558	180.25	81.342		79.622	157.346
	481.558	51.79	59.954			481.558	46.626	36.451			481.558	172.671	83.988		79.622	152.212
Reoxy	481.558	51.383	62.846			481.558	44.591	36.238			481.558	160.951	71.213		77.325	145.267
0.5	481.558	50.976	60.433			481.558	45.075	37.501			481.558	153.994	72.78		77.325	135.149
1.5	481.558	86.283	80.872			481.558	61.329	57.56			481.558	157.965	81.446		76.559	115.99
2.5	500.698	79.853	79.511			500.698	83.083	74.947			500.698	264.414	141.252		78.09	160.882
3.5	493.042	78.807	77.977			493.042	97.267	88.677			493.042	392.457	244.461		81.918	193.523
4.5	488.448	69.116	71.584			488.448	104.752	94.617			488.448	509.832	330.379		81.918	206.196
5.5	488.448	64.803	65.828			488.448	117.342	102.004			488.448	647.962	423.094		81.918	255
6.5	486.917	61.786	62.172			486.917	128.931	112.23			486.917	773.241	539.723		81.918	294.43
7.5	486.917	62.792	67.568			486.917	155.748	129.621			486.917	926.3	663.272		81.918	323.234
8.5	486.917	63.396	65.835			486.917	136.906	111.52			486.917	950.527	644.674		81.918	368.505
9.5	484.62	61.472	61.522			484.62	165.738	140.716			484.62	975.501	652.706		81.918	420.729
10.5	484.62	60.36	66.676			484.62	164.55	137.524			484.62	981.303	667.957		81.918	449.215
11.5	471.605	66.286	64.426			471.605	174	144.842			471.605	997.33	659.183		88.043	458.957
12.5	471.605	70.961	65.171			471.605	177.844	155.764			471.605	1014.73	662.346		88.043	504.061
13.5	471.605	72.727	68.695			471.605	178.779	147.28			471.605	1004.74	650.276		88.043	512.104
14.5	456.293	83.114	75.991			456.293	188.376	156.232			456.293	1008.25	608.255		88.043	563.774
15.5	456.293	90.201	81.805			456.293	188.295	157.14			456.293	987.7	603.882		88.043	547.348
16.5	456.293	99.221	83.198			456.293	180.483	140.606			456.293	956.173	586.555		88.043	565.539
17.5	443.278	107.44	89.02			443.278	174.37	143.311			443.278	926.206	565.885		88.043	593.209
18.5	443.278	120.926	97.189			443.278	186.667	148.641			443.278	913.686	549.269		88.043	591.183
19.5	442.513	141.398	98.749			442.513	244.097	187.981			442.513	886.213	524.55		88.043	595.035
20.5	445.575	164.069	114.3			445.575	365.883	289.517			445.575	840.918	493.589		88.043	604.191
21.5	448.637	160.983	105.59			448.637	423.372	338.425			448.637	817.034	460.637		88.043	619.73
22.5	455.528	159.731	108.294			455.528	398.951	336.467			455.528	736.262	402.759		91.871	611.967
23.5	445.575	160.77	113.317			445.575	409.979	349.082			445.575	699.381	390.221		91.871	610.867
24.5	445.575	158.131	110.277			445.575	419.189	369.269			445.575	647.555	346.564		91.871	617.8
25.5	449.403	168.995	117.617			449.403	422.405	381.461			449.403	575.453	320.512		83.45	630.945
26.5	446.341	172.35	126.675			446.341	443.691	391.383			446.341	476.532	216.235		79.622	666.904
27.5	446.341	173.228	117.114			446.341	458.182	412.662			446.341	404.021	208.088		89.574	680.162
28.5	446.341	171.472	119.968			446.341	466.141	439.507			446.341	384.211	205.822		100.293	647.954
29.5	446.341	177.29	124.296			446.341	482.58	452.627			446.341	390.051	233.627		106.417	684.475
30.5	446.341	170.923	119.078			446.341	494.381	453.065			446.341	402.118	246.158		106.417	733.604
31.5	446.341	170.484	117.87			446.341	493.75	433.33			446.341	414.581	275.739		106.417	796.043
32.5	446.341	141.393	102.419			446.341	488.37	430.334			446.341	451.057	326.279		115.605	930.272
33.5	446.341	127.451	106.081			446.341	493.338	431.127			446.341	506.18	403.804		115.605	1112.19
34.5	446.341	102.312	90.513			446.341	500.748	432.38			446.341	589.54	496.821		115.605	1335.3
35.5	454.762	70.896	77.924			454.762	495.111	429.041			454.762	681.35	632.435		115.605	1640.17
36.5	454.762	62.599	78.876			454.762	497.266	438.432			454.762	803.488	790.058		115.605	1983.97
37.5	454.762	59.475	71.929			454.762	508.741	444.085			454.762	940.242	949.948		115.605	2361.5
38.5	454.762	52.579	67.574			454.762	504.862	432.321			454.762	1074.94	1107.79		115.605	2766.49
39.5	454.762	56.781	75.6			454.762	509.172	442.038			454.762	1190.48	1205.46		115.605	3068.99
40.5	454.762	56.35	73.236			454.762	458.047	401.747			454.762	1206.9	1246.65		115.605	3150.03
41.5	453.997	47.811	64.755			453.997	423.258	361.782			453.997	1272.89	1312.74		115.605	3306.26
42.5	453.997	47.595	61.409			453.997	416.755	362.419			453.997	1331.39	1347.69		115.605	3430.5
43.5	453.997	50.941	67.898			453.997	418.293	361.713			453.997	1354.32	1363.46		118.667	3404.61
44.5	453.997	48.459	68.037			453.997	391.042	322.829			453.997	1365.23	1369.15		118.667	3421.5
45.5	453.997	48.027	62.638			453.997	396.87	343.008			453.997	1380.13	1375.24		118.667	3439.17
46.5	453.997	48.243	63.786			453.997	394.253	333.656			453.997	1402.83	1373.4		118.667	3448.85
47.5	453.997	46.192	64.167			453.997	391.987	332.087			453.997	1415.82	1378.8		118.667	3466.47
48.5	453.997	45.761	60.832			453.997	373.531	322.498			453.997	1416.4	1382.77		118.667	3460.72
49.5	453.997	48.027	62.968			453.997	353.538	294.736			453.997	1435.35	1362.69		118.667	3436.43
50.5	453.997	46.408	61.362			453.997	374.691	312.281			453.997	1455.99	1355.59		118.667	3436.74
51.5	453.997	44.034	64.285			453.997	359.366	302.515			453.997	1458.08	1354.18		118.667	3422.45
52.5	453.997	44.034	59.127			453.997	372.398	309.161			453.997	1489.68	1340.98		114.839	3571.55
53.5	453.997	44.25	59.317			453.997	370.968	301.302			453.997	1495.55	1339.85		114.839	3568.52
54.5	453.997	47.703	72.731			453.997	375.528	309.893			453.997	1495.51	1351.14		114.839	3588.99
55.5	453.997	46.732	60.717			453.997	356.911	292.337			453.997	1479.14	1356.61		114.839	3567.72
56.5	453.997	47.164	60.611			453.997	386.779	315.149			453.997	1517.64	1348.38		114.839	3595.86
57.5	453.997	49.862	62.582			453.997	375.717	308.993			453.997	1525.09	1347.37		114.839	3592.32
58.5	453.997	47.703	64.675			453.997	350.786	286.071			453.997	1505.28	1337.24		114.839	3501.26
59.5	453.997	48.567	65.418			453.997	360.121	299.081			453.997	1526.9	1335.73		114.839	3507.06
60.5	453.997	51.481	63.746			453.997	390.718	329.199			453.997	1553.85	1319.06		114.839	3508.67

## Sheet: C8
	Channel 1:	Fluo4	[Ca]cyt			Channel 2: LAR-GECO [Ca]mito					Channel 3: MitoView 633
	Area	Mean	STDEV			Area	Mean	STDEV			Area	Mean	STDEV
	767.124	120.719	94.34			767.124	154.523	120.643			767.124	788.938	484.099
	767.124	74.156	74.428			767.124	131.21	102.972			767.124	752.196	442.156
	751.812	75.47	74.083			751.812	122.151	91.798			751.812	715.572	380.445
	670.659	77.516	75.755			670.659	130.155	96.095			670.659	735.728	338.669
	607.881	86.569	78.244			607.881	118.69	83.553			607.881	695.946	318.174
	569.601	88.516	80.853			569.601	107.656	74.422			569.601	565.138	256.432
	569.601	89.978	84.18			569.601	102.688	69.629			569.601	485.007	226.215
	569.601	99.785	83.39			569.601	94.645	69.024			569.601	409.034	188.232
	557.352	127.121	97.517			557.352	88.088	62.084			557.352	306.964	146.733
	557.352	162.813	116.492			557.352	82.198	61.926			557.352	239.077	124.287
	557.352	161.846	119.754			557.352	77.121	59.959			557.352	201.584	104.353
	557.352	178.286	124.079			557.352	74.901	55.043			557.352	186.192	95.126
	521.369	206.567	139.349			521.369	84.135	64.843			521.369	174.774	83.628
Reoxy	530.556	239.838	146.194			530.556	94.222	68.172			530.556	158.114	80.147
0.5	518.306	256.662	153.741			518.306	123.344	91.28			518.306	155.936	80.575
1.5	494.573	344.867	189.478			494.573	315.319	222.446			494.573	153.017	78.696
2.5	453.231	411.027	230.145			453.231	642.892	482.329			453.231	273.826	139.691
3.5	408.061	437.553	216.231			408.061	760.465	523.976			408.061	446.769	235.057
4.5	428.732	219.886	137.858			428.732	304.771	219.12			428.732	533.227	285.136
5.5	457.059	180.744	117.255			457.059	304.268	228.277			457.059	688.379	362.377
6.5	483.855	150.278	106.808			483.855	317.696	252.913			483.855	818.854	437.12
7.5	516.01	151.834	108.536			516.01	381.27	311.147			516.01	992.822	547.613
8.5	516.775	136.059	103.605			516.775	328.747	270.479			516.775	1024.18	575.47
9.5	522.9	127.813	97.474			522.9	372.053	303.825			522.9	1115.08	628.248
10.5	524.431	122.674	101.2			524.431	378.184	295.003			524.431	1167.79	648.611
11.5	531.321	124.219	99.546			531.321	405.118	320.096			531.321	1212.03	672.295
12.5	531.321	124.772	97.829			531.321	399.539	323.983			531.321	1252.75	682.068
13.5	531.321	131.228	110.055			531.321	404.058	323.978			531.321	1257.84	705.364
14.5	531.321	145.153	101.007			531.321	388.68	305.88			531.321	1295.67	720.317
15.5	542.04	153.763	110.728			542.04	399.661	311.681			542.04	1337.28	706.933
16.5	545.102	172.674	114.559			545.102	396.337	313.913			545.102	1353.66	739.56
17.5	547.399	192.358	124.547			547.399	385.768	291.412			547.399	1332.58	717.474
18.5	545.102	205.753	128.9			545.102	396.494	292.548			545.102	1397.05	773.049
19.5	549.696	243.61	149.073			549.696	382.953	270.797			549.696	1420.15	776.933
20.5	544.336	273.283	156.475			544.336	408.169	281.91			544.336	1440.68	779.725
21.5	529.025	335.931	187.83			529.025	534.784	353.853			529.025	1460.68	834.181
22.5	529.025	374.738	192.641			529.025	772.237	501.991			529.025	1465.71	848.808
23.5	506.057	400.169	202.398			506.057	929.864	606.392			506.057	1510.29	885.234
24.5	454.762	436.256	220.437			454.762	1154.26	767.82			454.762	1697.46	974.334
25.5	436.388	515.256	256.864			436.388	1373.58	897.441			436.388	1837.51	1087.49
26.5	401.171	542.901	244.816			401.171	1544.97	940.906			401.171	1816.82	1003.56
27.5	406.53	560.211	253.157			406.53	1567.7	891.726			406.53	1365.87	591.317
28.5	407.295	557.714	257.271			407.295	1592.15	913.938			407.295	890.763	375.813
29.5	399.639	565.088	236.955			399.639	1660.04	907.328			399.639	668.941	275.499
30.5	399.639	570.238	241.31			399.639	1742.64	952.406			399.639	570.079	246.511
31.5	399.639	580.169	256.518			399.639	1802.12	991.195			399.639	520.157	231.509
32.5	383.562	576.639	237.8			383.562	1843.37	950.585			383.562	529.226	249.241
33.5	383.562	560.415	244.046			383.562	1804.28	949.266			383.562	527.074	259.247
34.5	381.265	536.546	222.032			381.265	1752.18	927.139			381.265	529.464	264.141
35.5	402.702	524.532	255.769			402.702	1675.91	936.232			402.702	551.648	296.292
36.5	398.874	496.154	230.398			398.874	1678.52	910.974			398.874	566.994	327.009
37.5	399.639	493.609	217.783			399.639	1631.34	916.152			399.639	602.891	361.055
38.5	404.999	464.212	220.616			404.999	1605.28	937.811			404.999	640.977	398.298
39.5	405.764	434.475	211.411			405.764	1599.93	958.693			405.764	703.081	441.195
40.5	405.764	381.102	211.055			405.764	1598.75	941.798			405.764	719.749	467.138
41.5	405.764	369.268	199.183			405.764	1650.31	978.58			405.764	767.066	517.509
42.5	405.764	305.147	179.18			405.764	1644.72	945.594			405.764	847.411	591.43
43.5	405.764	244.166	159.7			405.764	1668.15	940.048			405.764	947.76	699.817
44.5	405.764	244.166	159.7			405.764	1668.15	940.048			405.764	947.76	699.817
45.5	405.764	195.985	137.815			405.764	1698.22	969.088			405.764	1162.37	892.211
46.5	405.764	182.46	138.495			405.764	1699.64	965.416			405.764	1293.99	1012.11
47.5	405.764	167.245	128.112			405.764	1710.54	951.981			405.764	1403.38	1086.46
48.5	405.764	165.192	131.609			405.764	1707.64	968.511			405.764	1489.83	1153.28
49.5	405.764	167.97	136.838			405.764	1681.47	966.776			405.764	1574.3	1214.38
50.5	405.764	161.811	131.051			405.764	1694.12	971.277			405.764	1677.59	1253.11
51.5	405.764	165.072	146.111			405.764	1684.55	974.749			405.764	1752.21	1265.04
52.5	405.764	169.057	134.429			405.764	1719.41	984.475			405.764	1850.77	1302.04
53.5	405.764	166.642	129.228			405.764	1721.82	998.517			405.764	1916.01	1310.69
54.5	405.764	159.396	130.648			405.764	1723.31	979.608			405.764	1988.73	1313.04
55.5	405.764	160.121	134.561			405.764	1702.97	998.583			405.764	2010.73	1278.3
56.5	405.764	147.804	128.521			405.764	1746.37	1005.78			405.764	2093.11	1285.75
57.5	405.764	161.449	128.128			405.764	1737.31	1016.17			405.764	2134.16	1278.68
58.5	405.764	152.875	126.047			405.764	1699.91	1008.48			405.764	2158.42	1256.18
59.5	405.764	156.619	133.595			405.764	1716.24	1016.5			405.764	2210.26	1238.81
60.5	405.764	151.789	125.55			405.764	1737.25	1020.08			405.764	2255.93	1215.58

## Sheet: C9
	Channel 1:	Fluo4	[Ca]cyt			Channel 2: LAR-GECO [Ca]mito					Channel 3: MitoView 633
	Area	Mean	STDEV			Area	Mean	STDEV			Area	Mean	STDEV
	774.014	69.824	68.636			774.014	138.176	93.483			774.014	898.016	527.012
	774.014	60.582	63.207			774.014	117.919	78.686			774.014	820.649	449.07
	762.53	81.157	76.117			762.53	103.357	69.647			762.53	757.898	384.78
	762.53	75.695	75.61			762.53	93.317	64.53			762.53	705.667	359.125
	762.53	68.755	69.947			762.53	85.092	61.311			762.53	630.384	313.621
	762.53	62.458	67.823			762.53	72.209	52.696			762.53	538.814	262.163
	745.687	66.234	71.571			745.687	70.357	50.129			745.687	512.485	237.891
	744.156	60.642	70.142			744.156	68.658	46.396			744.156	476.961	211.18
	589.506	80.706	81.483			589.506	80.831	57.321			589.506	556.232	272.868
	501.463	93.118	88.566			501.463	90.089	61.818			501.463	594.449	289.801
	479.261	107.757	102.444			479.261	87.387	62.437			479.261	554.505	269.916
	447.106	108.822	96.176			447.106	96.712	65.569			447.106	558.413	273.331
	431.794	115.518	101.732			431.794	99.773	70.18			431.794	554.649	274.646
Reoxy	405.764	131.26	111.708			405.764	97.328	66.26			405.764	505.681	253.158
0.5	405.764	134.038	109.385			405.764	102.702	74.2			405.764	476.777	243.827
1.5	373.609	189.115	136.614			373.609	132.82	93.64			373.609	510.795	305.508
2.5	436.388	145.516	110.471			436.388	174.821	136.997			436.388	616.9	334.567
3.5	472.371	173.122	126.965			472.371	190.107	141.329			472.371	735.69	393.246
4.5	486.917	129.107	94.785			486.917	197.962	145.259			486.917	865.094	504.652
5.5	533.618	129.653	103.877			533.618	208.666	159.286			533.618	989.633	571.51
6.5	533.618	111.931	95.047			533.618	214.519	166.503			533.618	1114	645.68
7.5	533.618	119.552	96.179			533.618	279.139	205.017			533.618	1381.7	809.336
8.5	552.758	97.773	90.068			552.758	210.238	163.257			552.758	1281.51	750.231
9.5	586.444	94.663	91.31			586.444	234.569	180.947			586.444	1317.51	816.348
10.5	586.444	91.07	80.055			586.444	230.413	172.884			586.444	1277.76	775.876
11.5	589.506	98.244	86.648			589.506	246.4	181.494			589.506	1345.11	807.097
12.5	604.818	99.727	90.877			604.818	242.694	180.706			604.818	1330.33	808.321
13.5	600.225	103.755	90.697			600.225	242.49	187.68			600.225	1324.78	800.776
14.5	600.225	114.367	98.996			600.225	242.592	184.345			600.225	1319.93	797.599
15.5	604.818	118.765	97.723			604.818	246.785	179.284			604.818	1331.82	795.892
16.5	604.818	129.377	107.611			604.818	244.638	176.14			604.818	1326.62	811.538
17.5	610.943	141.313	109.978			610.943	235.469	169.277			610.943	1293.71	760.984
18.5	584.913	167.707	120.168			584.913	262.408	184.099			584.913	1406.22	831.122
19.5	552.758	214.781	145.051			552.758	298.061	203.555			552.758	1559.24	920.905
20.5	535.915	255.177	149.984			535.915	369.303	249.305			535.915	1609.19	1010.71
21.5	497.635	330.929	181.716			497.635	708.849	454.75			497.635	1734.75	1057.73
22.5	464.715	381.891	184.703			464.715	970.992	615.211			464.715	1811.21	1056.11
23.5	437.153	392.967	190.512			437.153	1052.83	648.42			437.153	1883.1	1069.17
24.5	387.39	424.727	212.99			387.39	1206.61	664.583			387.39	2054.05	1044.43
25.5	351.407	482.719	232.106			351.407	1460.01	797.764			351.407	2185.08	1118.83
26.5	355.235	520.276	251.19			355.235	1684.23	951.837			355.235	2056.73	1057.35
27.5	356.766	526.009	216.469			356.766	1763.25	949.909			356.766	1409.12	542.764
28.5	359.063	520.597	243.031			359.063	1741.67	918.432			359.063	889.343	339.717
29.5	348.345	578.954	243.168			348.345	1889.49	1001.06			348.345	699.297	301.482
30.5	346.048	545.982	223.996			346.048	2042.91	1023.7			346.048	596.631	262.766
31.5	342.986	552.143	222.296			342.986	2047.93	998			342.986	528.116	241.365
32.5	342.986	544.571	212.716			342.986	2050.12	970.201			342.986	497.987	217.299
33.5	342.986	542.714	217.4			342.986	2052.31	957.43			342.986	473.29	208.332
34.5	342.986	523.857	217.354			342.986	2022.1	937.81			342.986	481.395	225.802
35.5	345.282	465.88	195.867			345.282	2068.74	968.193			345.282	507.153	248.814
36.5	345.282	405.144	191.662			345.282	2056.57	955.752			345.282	570.333	317.81
37.5	345.282	334.616	179.339			345.282	2050.59	966.379			345.282	648.153	402.767
38.5	348.345	259.798	166.084			348.345	2068.73	954.219			348.345	779.952	518.616
39.5	348.345	223.086	142.656			348.345	2079.14	963.395			348.345	950.446	682.133
40.5	344.517	197.831	141.062			344.517	1967.31	919.683			344.517	1033.78	763.959
41.5	344.517	192.142	137.716			344.517	1850.7	906.369			344.517	1165.67	841.161
42.5	344.517	181.191	132.247			344.517	1833.63	898.772			344.517	1325.12	964.371
43.5	344.517	170.524	122.476			344.517	1845.26	900.558			344.517	1481.76	1023.71
44.5	344.517	168.391	130.007			344.517	1796.96	886.583			344.517	1583.44	1046.24
45.5	344.517	163.556	120.931			344.517	1764.4	881.131			344.517	1703.61	1070.44
46.5	344.517	168.533	129.082			344.517	1776.49	868.227			344.517	1803	1081.29
47.5	344.517	173.511	129.504			344.517	1806.11	872.907			344.517	1891.9	1095.01
48.5	344.517	163.129	119.425			344.517	1749.79	845.012			344.517	1956.64	1078.52
49.5	344.517	167.538	125.708			344.517	1675.37	821.078			344.517	2008.07	1071.16
50.5	344.517	170.667	129.558			344.517	1731.88	867.018			344.517	2086.16	1061.3
51.5	344.517	164.693	130.613			344.517	1703.14	844.43			344.517	2121.47	1051.38
52.5	344.517	165.12	129.263			344.517	1756.4	859.176			344.517	2180.52	1049.27
53.5	344.517	157.013	127.053			344.517	1714.77	838.032			344.517	2236.28	1044.48
54.5	344.517	162.987	130.454			344.517	1774.75	864.523			344.517	2288.96	1049.43
55.5	344.517	160	118.546			344.517	1695.78	848.673			344.517	2289.43	1036.55
56.5	344.517	169.102	130.729			344.517	1813.58	887.601			344.517	2367.64	1024.33
57.5	344.517	176.071	129.351			344.517	1777.09	867.719			344.517	2371.8	1013.88
58.5	344.517	156.871	122.293			344.517	1718.18	860.292			344.517	2381.47	1002.78
59.5	344.517	160.996	123.073			344.517	1751.32	857.385			344.517	2434.11	991.92
60.5	344.517	161.28	129.781			344.517	1829.71	885.685			344.517	2493.69	998.039

## Sheet: C10
	Channel 1:	Fluo4	[Ca]cyt			Channel 2: LAR-GECO [Ca]mito					Channel 3: MitoView 633
	Area	Mean	STDEV			Area	Mean	STDEV			Area	Mean	STDEV
	427.201	45.993	59.463			427.201	125.276	102.593			427.201	549.145	303.325
	427.201	41.634	53.06			427.201	99.183	83.453			427.201	533.789	284.741
	427.201	38.767	52.11			427.201	89.004	77.039			427.201	527.649	278.379
	427.201	40.258	53.568			427.201	83.785	69.689			427.201	526.26	278.63
	427.201	38.652	53.654			427.201	75.384	63.032			427.201	497.156	252.001
	427.201	41.176	55.311			427.201	67.498	57.29			427.201	443.935	224.51
	427.201	37.276	49.686			427.201	64.315	51.509			427.201	425.312	210.617
	427.201	38.996	55.365			427.201	57.262	48.831			427.201	398.326	203.561
	427.201	35.67	54.618			427.201	53.505	48.68			427.201	366.514	192.188
	427.201	34.523	52.206			427.201	49.118	42.868			427.201	345.079	167.459
	327.674	44.71	56.951			327.674	63.327	53.248			327.674	417.428	191.796
	243.459	51.723	57.659			243.459	70.239	57.595			243.459	467.726	235.589
	209.772	63.766	66.754			209.772	72.526	60.025			209.772	418.712	222.362
Reoxy	209.772	73.109	73.028			209.772	75.504	63.731			209.772	365.96	186.804
0.5	180.68	74.576	75.905			180.68	75.661	68.748			180.68	359.39	231.427
1.5	180.68	106.305	101.484			180.68	101.627	96.373			180.68	353.661	242.558
2.5	180.68	127.729	97.642			180.68	172.068	150.86			180.68	445.97	243.208
3.5	226.615	92.541	84.573			226.615	166.054	166.453			226.615	436.105	221.255
4.5	253.411	75.988	71.544			253.411	165.124	157.153			253.411	463.003	233.561
5.5	296.284	82.191	75.046			296.284	195.39	180.947			296.284	526.979	244.866
6.5	293.988	69.167	70.177			293.988	205.792	189.307			293.988	610.685	287.69
7.5	277.145	78.144	71.639			277.145	255.337	225.817			277.145	720.442	319.889
8.5	277.145	70.718	69.361			277.145	208.177	192.538			277.145	726.428	356.993
9.5	277.145	59.227	65.228			277.145	231.381	223.895			277.145	789.782	429.094
10.5	277.145	64.354	67.536			277.145	235.934	219.317			277.145	797.511	448.537
11.5	277.145	68.066	68.83			277.145	282.608	234.793			277.145	915.127	471.975
12.5	277.145	68.597	74.268			277.145	282.343	237.863			277.145	942.293	516.361
13.5	287.097	73.728	71.771			287.097	292.565	226.915			287.097	1015.63	539.325
14.5	287.097	68.096	72.841			287.097	287.189	230.791			287.097	1012.55	520.8
15.5	296.284	70.615	67.539			296.284	306.067	246.505			296.284	1046.75	546.818
16.5	296.284	71.442	74.551			296.284	294.16	240.143			296.284	1047.01	570.375
17.5	296.284	73.757	76.396			296.284	291.969	237.902			296.284	1029.51	573.503
18.5	296.284	77.891	72.091			296.284	291.969	249.596			296.284	1061.15	628.837
19.5	296.284	76.238	76.801			296.284	285.519	240.349			296.284	1079.73	645.451
20.5	280.973	85.798	78.912			280.973	281.896	228.713			280.973	1117.5	681.99
21.5	275.613	93.511	76.539			275.613	319.556	251.605			275.613	1204.92	755.809
22.5	248.818	121.895	91.485			248.818	383.212	293.181			248.818	1419.27	870.011
23.5	219.725	161.672	108.339			219.725	694.746	510.691			219.725	1565.73	1011.5
24.5	238.099	196.527	119.481			238.099	1273.61	914.254			238.099	1793.82	1077.15
25.5	232.74	232	140.547			232.74	1532.03	1073.44			232.74	1914.87	1173.12
26.5	225.85	239.512	130.822			225.85	1697.04	1135.8			225.85	2006.98	1207.46
27.5	207.476	278.672	137.485			207.476	2087.84	1162.29			207.476	2265.09	1119.83
28.5	207.476	278.672	137.485			207.476	2087.84	1162.29			207.476	2265.09	1119.83
29.5	237.334	264.877	155.453			237.334	1877.1	1442.12			237.334	1306.52	791.282
30.5	237.334	271.484	181.562			237.334	1980.03	1492.34			237.334	1021.53	602.739
31.5	237.334	274.994	178.315			237.334	2046.89	1518.99			237.334	762.055	426.644
32.5	233.506	266.911	168.416			233.506	1972.87	1616.9			233.506	576.787	353.969
33.5	240.396	242.752	182.515			240.396	1740.02	1636.08			240.396	459.185	284.962
34.5	240.396	236.025	172.407			240.396	1718.93	1635.2			240.396	417.076	229.472
35.5	244.99	236.4	158.315			244.99	1958.38	1573.46			244.99	428.575	212.813
36.5	244.99	220.4	165.26			244.99	1949.7	1556.82			244.99	438.731	217.037
37.5	244.99	211.4	158.137			244.99	1939.8	1546.34			244.99	507.744	266.595
38.5	244.99	180.2	137.672			244.99	1950.56	1555.15			244.99	637.369	395.776
39.5	244.99	166.8	142.361			244.99	1936.01	1538.27			244.99	862.191	580.716
40.5	259.536	137.251	132.004			259.536	1710.27	1460.08			259.536	963.953	687.735
41.5	259.536	139.516	129.881			259.536	1667.83	1388.73			259.536	1128.07	850.693
42.5	259.536	133.664	125.193			259.536	1629.97	1344.25			259.536	1318.57	989.043
43.5	259.536	135.929	126.801			259.536	1674.95	1351.84			259.536	1544.38	1153.76
44.5	259.536	123.28	111.568			259.536	1637.53	1339.48			259.536	1637.17	1188.94
45.5	259.536	136.307	113.993			259.536	1622.92	1306.5			259.536	1737.91	1220.15
46.5	259.536	131.965	127.131			259.536	1617.62	1321.38			259.536	1845.55	1253.67
47.5	259.536	130.077	124.576			259.536	1631.87	1346.63			259.536	1938.8	1250.98
48.5	259.536	130.077	115.804			259.536	1586.24	1285.63			259.536	1963.86	1243.22
49.5	259.536	125.923	115.595			259.536	1556.17	1289.04			259.536	1990.74	1228.46
50.5	259.536	116.673	105.667			259.536	1558.26	1272.89			259.536	2055.53	1234.22
51.5	259.536	131.776	119.217			259.536	1549.2	1264.88			259.536	2093.11	1218.13
52.5	259.536	124.035	113			259.536	1555.93	1281.54			259.536	2153.07	1222.64
53.5	259.536	128	107.859			259.536	1565.85	1292.97			259.536	2164.69	1219.43
54.5	259.536	126.301	118.295			259.536	1562.79	1268.29			259.536	2227.07	1207.71
55.5	259.536	113.463	104.753			259.536	1532.07	1266.76			259.536	2188.26	1204.81
56.5	259.536	131.021	125.091			259.536	1610.87	1307.38			259.536	2285.6	1194.95
57.5	259.536	128.378	119.884			259.536	1554.81	1261.92			259.536	2280.54	1197.23
58.5	259.536	117.239	110.71			259.536	1531.03	1235.21			259.536	2284.36	1179.58
59.5	259.536	131.209	116.717			259.536	1541.98	1238.7			259.536	2309.33	1175.53
60.5	259.536	128.189	119.733			259.536	1614.83	1299.38			259.536	2367.12	1175.47
