# Supplementary material for: Chronology of critical events in neonatal rat ventricular myocytes occurring during reperfusion after simulated ischemia
Source: PLoS One. 2019 Feb 7;14(2):e0212076. doi: 10.1371/journal.pone.0212076 (PMC6366697; doi:10.1371/journal.pone.0212076)
Supplement: S5 Dataset — (XLSX) [file pone.0212076.s011.xlsx]

## Sheet: C1
	Channel 1: Newport [Zn]cyt					Channel 2: Rhod-2 [Ca]cyt					Channel 3: MitoView 633
	Area	Mean	STDEV			Area	Mean	STDEV			Area	Mean	STDEV
	382.796	4.024	4.203			382.796	33.652	15.213			382.796	32.026	22.165
	382.796	4.44	4.36			382.796	33.242	14.637			382.796	32.42	23.067
	382.796	4.464	4.227			382.796	32.942	15.097			382.796	32.648	21.567
	382.796	4.352	4.573			382.796	33.144	14.933			382.796	32.23	21.357
	382.796	4.416	4.315			382.796	31.598	14.402			382.796	32.788	22.698
	382.796	4.68	4.588			382.796	31.974	14.985			382.796	32.87	23.459
	382.796	4.504	4.173			382.796	31.936	14.741			382.796	34.056	26.678
	382.796	4.992	4.325			382.796	31.532	14.321			382.796	34.762	24.547
	382.796	4.824	4.465			382.796	30.622	13.519			382.796	34.098	25.175
	382.796	4.88	4.444			382.796	31.616	13.956			382.796	34.852	26.112
	382.796	4.992	4.591			382.796	33.706	14.471			382.796	33.726	24.579
	382.796	4.936	4.543			382.796	33.756	14.273			382.796	32.672	23.787
	382.796	5.072	4.408			382.796	37.892	16.882			382.796	31.462	23.043
	382.796	4.824	4.508			382.796	37.122	16.623			382.796	31.05	24.348
Anoxia	382.796	4.976	4.559			382.796	33.74	14.352			382.796	30.836	24.879
	360.594	5.231	4.876			360.594	33.792	13.408			360.594	31.006	24.188
	360.594	4.187	4.154			360.594	35.062	13.826			360.594	31.066	23.087
	360.594	3.771	3.903			360.594	33.669	13.263			360.594	30.119	18.204
	360.594	3.83	4.228			360.594	33.718	14.256			360.594	28.093	16.847
	360.594	3.287	3.75			360.594	34.331	14.69			360.594	24.779	14.267
	357.532	3.469	3.76			357.532	34.218	14.841			357.532	22.57	12.781
	357.532	3.418	3.816			357.532	33.49	15.489			357.532	21.156	11.631
	357.532	2.792	3.518			357.532	33.535	15.964			357.532	19.128	10.078
	339.158	3.205	3.855			339.158	34.275	17.19			339.158	18.837	9.587
	323.08	2.872	3.484			323.08	35.521	16.515			323.08	17.116	8.035
	323.08	3.374	3.645			323.08	35.858	17.624			323.08	16.062	7.356
	310.065	3.299	3.694			310.065	36.405	17.601			310.065	14.709	7.012
	282.504	3.556	3.892			282.504	40.127	20.099			282.504	15.282	7.734
	286.332	3.861	4.072			286.332	40.241	25.968			286.332	14.872	9.332
	262.598	4.128	4.108			262.598	40.983	27.854			262.598	13.936	8.505
	234.271	4.288	4.3			234.271	42.529	28.215			234.271	12.529	7.45
	225.084	4.095	4.225			225.084	44.344	29.402			225.084	12.078	6.998
Reoxy	209.772	3.956	4.364			209.772	43.277	28.436			209.772	11.186	6.267
0.5	211.304	4.826	5.078			211.304	48.707	30.278			211.304	12.783	9.555
1.5	205.179	3.896	4.088			205.179	43.328	22.536			205.179	12.31	9.08
2.5	241.927	3.785	4.095			241.927	39.415	21.58			241.927	15.323	12.335
3.5	234.271	3.882	4.115			234.271	37.814	19.99			234.271	18.546	14.538
4.5	234.271	3.778	3.819			234.271	38.163	19.26			234.271	20.52	15.731
5.5	235.037	3.557	3.559			235.037	35.726	17.876			235.037	22.603	17.368
6.5	235.037	4.365	4.15			235.037	34.834	15.993			235.037	24.235	18.117
7.5	235.803	3.792	3.949			235.803	31.831	16.145			235.803	21.675	16.655
8.5	235.803	4.234	4.039			235.803	33.237	17.005			235.803	22.143	16.239
9.5	235.803	3.961	4.115			235.803	31.636	16.184			235.803	20.87	15.687
10.5	233.506	4.079	4.179			233.506	31.787	15.888			233.506	20.731	15.359
11.5	233.506	3.816	4.035			233.506	30.295	15.799			233.506	19.643	14.425
12.5	228.147	4.349	4.032			228.147	33.074	17.888			228.147	19.302	13.968
13.5	200.585	4.947	4.745			200.585	54.985	32.546			200.585	24.271	20.459
14.5	195.992	5.453	5.165			195.992	78.035	44.659			195.992	27.867	25.396
15.5	199.054	5.462	5.156			199.054	74.827	44.884			199.054	30.365	26.668
16.5	204.413	5.273	5.179			204.413	73.895	45.115			204.413	31.629	27.029
17.5	202.882	5.962	5.247			202.882	77.917	44.849			202.882	35.366	29.368
18.5	198.289	6.162	5.401			198.289	78.548	44.914			198.289	38.88	33.331
19.5	198.289	5.946	5.096			198.289	81.676	44.153			198.289	42.471	35.823
20.5	211.304	5.986	5.054			211.304	79.116	45.127			211.304	44.246	36.128
21.5	211.304	6.058	5.212			211.304	77.011	43.535			211.304	46	39.836
22.5	209.772	5.839	5.102			209.772	79.255	46.691			209.772	46.628	37.187
23.5	209.772	6.321	5.471			209.772	77.54	49.02			209.772	44.234	34.532
24.5	209.007	6.476	5.913			209.007	78.791	47.258			209.007	39.96	34.212
25.5	199.82	6.299	5.331			199.82	84.778	51.893			199.82	37.046	29.579
26.5	199.82	7.939	6.45			199.82	123.054	76.195			199.82	33.257	18.537
27.5	193.695	8.553	6.883			193.695	133.964	80.486			193.695	22.198	12.211
28.5	176.852	9.316	6.943			176.852	140.156	79.786			176.852	15.745	8.166
29.5	176.852	9.541	6.861			176.852	141.333	79.358			176.852	11.563	6.727
30.5	167.665	10.393	6.963			167.665	145.457	77.785			167.665	9.721	6.925
31.5	160.009	11.273	7.581			160.009	155.191	78.006			160.009	9.057	6.503
32.5	160.009	12.536	8.586			160.009	152.478	78.962			160.009	7.794	6.109
33.5	184.508	12.531	7.615			184.508	144.357	71.614			184.508	6.78	5.495
34.5	199.82	16.352	9.649			199.82	146.368	66.607			199.82	5.674	3.242
35.5	197.523	17.55	9.991			197.523	137.748	64.313			197.523	5.368	2.804
36.5	204.413	17.288	9.981			204.413	134.382	65.761			204.413	5.348	2.786
37.5	225.084	20.204	11.971			225.084	107.384	58.658			225.084	4.793	2.209
38.5	225.084	20.476	12.341			225.084	94.694	53.162			225.084	4.803	2.056
39.5	232.74	21.632	11.988			232.74	84.309	48.276			232.74	4.921	2.125
40.5	232.74	22.145	12.925			232.74	78.954	44.797			232.74	4.691	2.019
41.5	232.74	22.526	13.349			232.74	73.401	42.972			232.74	4.579	1.795
42.5	232.74	22.539	12.187			232.74	72.539	42.529			232.74	4.73	1.943
43.5	232.74	23.382	13.144			232.74	71.474	40.389			232.74	4.875	2.295
44.5	239.631	22.76	12.381			239.631	66.553	38.592			239.631	4.914	2.215
45.5	239.631	23.042	13.702			239.631	62.911	36.8			239.631	4.505	1.835
46.5	239.631	23.936	14.586			239.631	62.115	34.884			239.631	4.7	2.072
47.5	239.631	23.259	14.231			239.631	59.936	34.864			239.631	4.732	2.164
48.5	239.631	22.786	14.398			239.631	57.518	32.095			239.631	4.565	1.742
49.5	241.162	23.416	14.135			241.162	57.657	33.124			241.162	4.794	2.193
50.5	241.162	23.556	13.935			241.162	58.14	33.115			241.162	4.771	1.925
51.5	241.162	23.162	14.433			241.162	56.324	30.883			241.162	4.663	1.944
52.5	241.162	23.124	15.216			241.162	55.692	31.83			241.162	4.759	2.15
53.5	248.052	24.506	15.365			248.052	54.377	31.125			248.052	4.623	1.9
54.5	248.052	24.012	16.103			248.052	53.787	31.357			248.052	4.67	1.847
55.5	248.052	23.321	15.753			248.052	51.549	28.385			248.052	4.691	1.955
56.5	248.052	23.494	15.829			248.052	52.58	29.293			248.052	4.491	1.896
57.5	248.052	23.457	16.053			248.052	50.056	28.568			248.052	4.38	1.837
58.5	248.052	23.963	15.087			248.052	49.574	26.876			248.052	4.457	1.847
59.5	248.052	23.296	14.758			248.052	49.272	27.892			248.052	4.444	1.803
60.5	248.052	24.481	15.497			248.052	48.673	25.759			248.052	4.423	1.766
61.5	248.052	23.235	14.482			248.052	48.213	25.556			248.052	4.284	1.601
62.5	248.052	23.173	16.278			248.052	46.741	24.652			248.052	4.182	1.686
63.5	248.052	22.741	15.239			248.052	45.892	24.068			248.052	4.198	1.521
64.5	248.052	23.321	15.029			248.052	44.994	24.473			248.052	4.207	1.659
65.5	248.052	24.099	15.838			248.052	46.219	23.43			248.052	4.096	1.618
66.5	248.052	23.778	16.447			248.052	44.244	22.539			248.052	4.009	1.705
67.5	248.052	23.062	15.801			248.052	45.321	23.75			248.052	4.12	1.588

## Sheet: C2
	Channel 1: Newport [Zn]cyt					Channel 2: Rhod-2 [Ca]cyt					Channel 3: MitoView 633
	Area	Mean	STDEV			Area	Mean	STDEV			Area	Mean	STDEV
	765.593	2.516	3.18			765.593	24.892	9.76			765.593	30.198	18.89
	765.593	2.592	3.358			765.593	25.272	10.033			765.593	30.244	19.704
	765.593	2.444	3.221			765.593	25.818	10.371			765.593	31.787	20.108
	765.593	2.652	3.245			765.593	26.215	10.739			765.593	32.599	21.691
	765.593	2.696	3.201			765.593	25.765	10.466			765.593	33.267	21.345
	765.593	2.692	3.382			765.593	26.163	10.275			765.593	33.183	21.856
	765.593	2.788	3.459			765.593	26.127	10.376			765.593	32.938	21.333
	765.593	2.696	3.338			765.593	25.507	9.785			765.593	33.623	21.051
	765.593	2.692	3.324			765.593	25.185	9.955			765.593	34.076	21.059
	765.593	2.716	3.3			765.593	29.316	11.036			765.593	34.189	20.81
	765.593	3.056	3.517			765.593	36.437	11.359			765.593	34.237	21.292
	765.593	2.76	3.442			765.593	37.98	11.244			765.593	34.734	21.486
	765.593	2.84	3.377			765.593	41.608	12.292			765.593	33.737	21.42
	765.593	2.948	3.606			765.593	40.564	11.854			765.593	33.452	21.882
Anoxia	765.593	3.032	3.578			765.593	38.775	10.817			765.593	32.836	21.053
	765.593	3.268	3.854			765.593	38.407	10.998			765.593	32.713	20.694
	765.593	2.932	3.4			765.593	35.053	11.126			765.593	32.791	18.948
	765.593	2.468	3.212			765.593	31.365	10.838			765.593	32.677	16.158
	765.593	2.276	2.987			765.593	31.4	10.479			765.593	30.083	14.344
	770.186	2.127	3.071			770.186	31.68	10.911			770.186	27.99	13.207
	770.186	2.231	2.922			770.186	31.665	11.174			770.186	26.051	11.781
	770.186	2.08	2.962			770.186	31.341	11.313			770.186	24.799	10.928
	754.109	1.961	2.931			754.109	31.373	10.747			754.109	23.713	10.184
	748.75	2.008	2.846			748.75	31.319	11.005			748.75	22.553	9.482
	730.376	2.222	2.913			730.376	31.229	11.356			730.376	21.056	8.897
	730.376	2.18	3.018			730.376	30.414	10.925			730.376	19.449	8.181
	663.769	2.062	2.879			663.769	31.167	12.039			663.769	18.043	7.636
	613.24	2.447	3.157			613.24	33.634	12.693			613.24	19.061	8.249
	551.227	2.594	3.323			551.227	35.657	11.856			551.227	18.665	8.308
	539.743	2.565	3.324			539.743	36.116	12.93			539.743	17.227	8.765
	533.618	2.565	3.337			533.618	36.228	12.928			533.618	17.181	8.77
	525.962	2.445	3.222			525.962	35.41	12.903			525.962	15.255	7.814
Reoxy	525.962	2.568	3.268			525.962	36.325	12.668			525.962	14.214	8.287
0.5	512.182	2.481	3.267			512.182	34.543	12.304			512.182	12.35	7.528
1.5	512.182	2.703	3.343			512.182	39.559	14.08			512.182	12.822	8.396
2.5	523.665	2.345	3.015			523.665	35.579	12.271			523.665	13.797	8.951
3.5	556.586	2.124	2.875			556.586	34.365	12.193			556.586	16.322	10.118
4.5	579.554	1.934	2.884			579.554	31.054	11.807			579.554	18.58	11.687
5.5	579.554	2.092	2.992			579.554	30.878	11.24			579.554	20.917	13.315
6.5	604.818	2.37	3.199			604.818	28.071	10.899			604.818	22.938	14.631
7.5	628.552	2.436	3.128			628.552	27.266	10.816			628.552	24.638	16.091
8.5	653.051	2.162	2.868			653.051	24.482	10.356			653.051	22.578	15.557
9.5	660.707	2.234	2.975			660.707	25.005	10.318			660.707	23.093	15.631
10.5	660.707	2.132	3.037			660.707	23.999	10.246			660.707	22.005	14.816
11.5	660.707	2.155	3.096			660.707	23.919	10.523			660.707	21.654	14.335
12.5	660.707	1.965	2.927			660.707	22.474	10			660.707	20.531	13.647
13.5	678.315	2.086	2.949			678.315	23.306	10.163			678.315	20.321	13.053
14.5	646.926	2.173	3.009			646.926	25.987	10.389			646.926	20.117	13.123
15.5	593.334	2.746	3.344			593.334	45.307	18.915			593.334	23.23	17.136
16.5	532.853	2.862	3.323			532.853	70.088	30.648			532.853	25.736	19.203
17.5	497.635	3.637	3.977			497.635	76.117	34.143			497.635	27.692	21.628
18.5	479.261	3.872	3.891			479.261	80.626	32.518			479.261	28.029	21.763
19.5	458.59	3.953	4.089			458.59	88.204	33.973			458.59	27.92	22.905
20.5	466.246	5.169	4.735			466.246	131.77	45.213			466.246	18.877	14.604
21.5	466.246	5.366	5.05			466.246	143.612	50.161			466.246	17.675	15.976
22.5	475.433	5.836	5.126			475.433	151.401	53.988			475.433	13.9	12.537
23.5	444.809	6.499	5.321			444.809	166.363	60.254			444.809	10.802	7.061
24.5	449.403	7.039	5.488			449.403	169.799	57.395			449.403	9.363	6.994
25.5	449.403	7.625	5.795			449.403	170.91	55.219			449.403	8.761	6.091
26.5	449.403	7.741	5.494			449.403	164.825	55.066			449.403	7.698	5.485
27.5	453.231	8.797	6.02			453.231	163.715	53.006			453.231	7.578	5.115
28.5	463.949	10.297	6.764			463.949	151.655	52.5			463.949	7.168	4.794
29.5	463.949	10.62	6.785			463.949	138.657	51.459			463.949	6.67	3.738
30.5	463.949	11.663	7.336			463.949	130.366	49.894			463.949	6.434	3.475
31.5	463.949	12.205	7.839			463.949	117.46	49.06			463.949	6.135	3.283
32.5	463.949	12.944	7.733			463.949	109.414	48.239			463.949	5.969	2.921
33.5	463.949	14.436	8.145			463.949	101.048	46.182			463.949	5.917	2.851
34.5	463.949	13.802	8.45			463.949	92.599	44.458			463.949	5.48	2.597
35.5	463.949	14.323	8.091			463.949	85.365	42.38			463.949	5.343	2.37
36.5	463.949	15.234	8.934			463.949	81.495	39.923			463.949	5.531	2.479
37.5	463.949	14.983	9.221			463.949	74.805	37.004			463.949	5.274	2.496
38.5	463.949	16.112	9.402			463.949	73.201	36.17			463.949	5.479	2.377
39.5	463.949	16	9.446			463.949	67.922	33.801			463.949	5.228	2.23
40.5	463.949	15.677	9.123			463.949	64.594	33.522			463.949	5.215	2.413
41.5	463.949	16.601	9.17			463.949	62.668	32.369			463.949	5.333	2.323
42.5	463.949	15.809	9.364			463.949	58.987	31.713			463.949	4.861	2.204
43.5	463.949	15.96	9.519			463.949	58.025	31.216			463.949	4.97	2.153
44.5	463.949	16.528	9.77			463.949	57.251	30.092			463.949	4.997	2.316
45.5	463.949	16.066	9.353			463.949	55.243	30.366			463.949	4.974	2.153
46.5	463.949	15.063	9.266			463.949	52.198	28.331			463.949	4.86	2.026
47.5	463.949	15.399	9.236			463.949	51.663	28.393			463.949	4.785	2.039
48.5	463.949	15.479	9.589			463.949	48.904	26.648			463.949	4.724	1.939
49.5	463.949	15.129	9.216			463.949	47.15	26.799			463.949	4.518	1.899
50.5	463.949	15.531	9.292			463.949	47.665	26.975			463.949	4.66	2.144
51.5	463.949	16.614	9.983			463.949	47.911	26.784			463.949	4.606	2.072
52.5	463.949	15.776	9.078			463.949	45.233	25.82			463.949	4.442	1.773
53.5	463.949	15.842	9.456			463.949	44.924	25.372			463.949	4.483	1.865
54.5	463.949	16.066	9.854			463.949	45.429	26.222			463.949	4.436	1.836
55.5	463.949	15.749	9.651			463.949	43.797	26.55			463.949	4.343	1.84
56.5	463.949	14.752	9.248			463.949	41.926	25.163			463.949	4.335	1.819

## Sheet: C3
	Channel 1: Newport [Zn]cyt					Channel 2: Rhod-2 [Ca]cyt					Channel 3: MitoView 633
	Area	Mean	STDEV			Area	Mean	STDEV			Area	Mean	STDEV
	371.313	4.041	4.004			371.313	40.913	18.325			371.313	33.761	26.919
	371.313	4.289	4.211			371.313	42.014	20.07			371.313	35.847	29.745
	371.313	4.264	4.17			371.313	42.833	20.851			371.313	36.577	31.668
	371.313	4.668	4.634			371.313	41.981	20.27			371.313	36.175	29.812
	371.313	4.643	4.369			371.313	41.33	20.322			371.313	35.996	28.737
	371.313	4.503	4.481			371.313	40.915	20.355			371.313	37.272	30.607
	371.313	4.239	4.183			371.313	40.08	19.843			371.313	36.72	29.809
	371.313	4.256	4.582			371.313	40.336	20.314			371.313	37.233	30.625
	371.313	4.313	4.299			371.313	39.864	20.003			371.313	37.355	31.674
	371.313	4.544	4.472			371.313	40.493	19.552			371.313	37.489	30.771
	357.532	4.719	4.388			357.532	43.135	18.936			357.532	38.647	32.657
	362.891	4.093	4.293			362.891	42.405	19.173			362.891	39.042	32.349
	362.891	4.169	4.009			362.891	50.032	21.89			362.891	38.827	32.073
	362.891	4.321	4.262			362.891	51.234	19.883			362.891	38.226	33.129
Anoxia	362.891	4.439	4.392			362.891	42.297	18.707			362.891	36.652	32.903
	350.642	4.367	4.134			350.642	41.452	16.85			350.642	36.583	31.259
	336.095	4.073	4.256			336.095	43.499	15.887			336.095	38.082	31.625
	336.095	3.945	4.4			336.095	41.476	15.298			336.095	37.002	24.686
	323.08	3.659	4.14			323.08	42.898	16.08			323.08	33.832	21.189
	321.549	3.457	4.197			321.549	41.998	15.525			321.549	33.905	21.212
	321.549	3.457	4.197			321.549	42.343	15.619			321.549	30.743	19.173
	321.549	3.152	3.899			321.549	42.929	15.814			321.549	27.986	16.649
	321.549	3.133	3.846			329.971	43.139	16.834			321.549	26.857	15.775
	329.971	3.35	4.031			329.971	40.074	15.555			329.971	24.095	13.67
	329.971	3.035	3.814			329.971	39.684	15.929			329.971	21.977	12.174
	329.971	2.84	3.813			329.971	38.019	15.398			329.971	20.487	10.766
	329.971	3.044	4.766			313.127	37.372	14.923			329.971	18.638	9.772
	313.127	2.748	3.704			313.127	37.264	15.415			313.127	16.946	8.873
	313.127	2.709	3.55			313.127	36.462	14.81			313.127	16.279	8.282
	313.127	3.042	3.973			313.127	36.553	15.102			313.127	14.866	6.994
	313.127	3.169	3.937			312.362	33.537	13.202			313.127	13.733	6.154
	312.362	2.99	4.039			293.988	29.839	12.074			312.362	12.377	6.029
Reoxy	293.988	2.74	3.326			282.504	24.762	9.661			293.988	10.862	5.324
0.5	282.504	2.168	3.132			300.112	27.474	10.445			282.504	9.092	4.368
1.5	300.112	2.52	3.245			330.736	26.556	11.174			300.112	9.819	6.017
2.5	330.736	2.148	2.854			358.297	28.209	11.182			330.736	12.88	8.323
3.5	358.297	2.342	3.062			357.532	26.111	10.397			358.297	14.885	9.787
4.5	357.532	2.201	2.868			374.375	26.382	11.176			357.532	18.056	12.484
5.5	374.375	2.421	3.616			380.5	24.539	10.13			374.375	21.184	14.944
6.5	380.5	2.632	3.546			380.5	25.125	10.166			380.5	23.095	16.515
7.5	380.5	2.559	3.63			380.5	21.918	9.284			380.5	25.909	19.316
8.5	380.5	2.551	3.872			384.328	22.835	10.153			380.5	23.968	18.363
9.5	384.328	2.574	3.813			384.328	22.064	9.704			384.328	24.464	19.839
10.5	384.328	2.43	3.704			371.313	22.396	9.352			384.328	24.066	19.44
11.5	371.313	2.623	4.489			350.642	20.886	8.249			371.313	24.258	18.894
12.5	350.642	2.218	3.058			358.297	22.147	8.462			350.642	22.293	17.144
13.5	358.297	2.872	5.159			351.407	33.418	15.139			358.297	21.667	17.004
14.5	351.407	2.301	3.038			326.908	44.763	26.323			351.407	20.619	15.378
15.5	326.908	2.304	3.198			296.284	49.333	27.657			326.908	20.052	15.92
16.5	296.284	2.315	3.13			279.441	50.488	28.655			296.284	21.111	16.149
17.5	279.441	2.4	3.417			261.833	52.596	27.902			279.441	20.633	16.256
18.5	261.833	2.749	3.366			234.271	51.984	26.548			261.833	20.246	15.372
19.5	234.271	2.353	3.191			252.646	54.294	26.18			234.271	15.451	12.578
20.5	252.646	2.545	3.244			244.99	101.316	48.582			252.646	12.548	10.489
21.5	244.99	3.5	3.975			257.239	105.006	51.838			244.99	5.963	2.941
22.5	257.239	4.048	4.271			273.317	130.112	66.552			257.239	4.464	2.223
23.5	273.317	4.571	4.691			280.973	129.831	65.739			273.317	4.238	1.962
24.5	280.973	4.894	4.627			280.973	132.695	66.807			280.973	4.084	2.34
25.5	280.973	4.992	4.914			280.973	129.578	65.899			280.973	4.03	2.061
26.5	280.973	5.995	5.247			280.973	130.875	64.58			280.973	3.649	1.618
27.5	280.973	6.267	5.323			280.973	127.18	62.617			280.973	3.796	1.658
28.5	280.973	7.204	5.705			280.973	119.011	59.205			280.973	3.64	1.723
29.5	280.973	7.281	5.749			280.973	111.894	55.715			280.973	3.638	1.534
30.5	280.973	8.076	6.012			280.973	98.368	50.682			280.973	3.556	1.341
31.5	280.973	8.316	6.296			280.973	88.605	44.971			280.973	3.548	1.236
32.5	280.973	8.937	7.139			280.973	79.193	40.883			280.973	3.384	1.229
33.5	280.973	10.082	7.491			280.973	70.21	36.924			280.973	3.346	1.256
34.5	280.973	10.147	7.449			280.973	63.649	33.342			280.973	3.379	1.226
35.5	280.973	9.962	7.077			280.973	58.793	31.433			280.973	3.365	1.122
36.5	280.973	10.507	7.862			280.973	54.076	29.023			280.973	3.485	1.154
37.5	280.973	10.431	7.479			280.973	51.997	27.044			280.973	3.447	1.163
38.5	280.973	10.409	8.263			280.973	48.425	26.195			280.973	3.578	1.241
39.5	280.973	10.583	7.315			280.973	44.886	24.121			280.973	3.586	1.137
40.5	280.973	10.365	7.78			280.973	44.504	24.168			280.973	3.466	1.149
41.5	280.973	11.204	8.535			280.973	41.815	22.963			280.973	3.629	1.219
42.5	280.973	10.649	8.264			280.973	41.676	22.921			280.973	3.553	1.153
43.5	280.973	10.452	7.965			280.973	40.496	22.521			280.973	3.534	1.113
44.5	280.973	10.561	8.375			280.973	38.738	21.887			280.973	3.512	1.232
45.5	280.973	10.583	7.773			280.973	37.229	20.841			280.973	3.417	1.065
46.5	280.973	10.441	7.793			280.973	37.289	21.088			280.973	3.591	1.231
47.5	280.973	10.245	7.505			280.973	36.09	20.113			280.973	3.545	1.165
48.5	280.973	9.798	7.412			280.973	35.856	20.185			280.973	3.48	1.121
49.5	280.973	9.526	7.529			280.973	35.272	19.918			280.973	3.425	1.104
50.5	280.973	10.431	7.889			280.973	35.798	20.151			280.973	3.406	1.102
51.5	280.973	10.768	8.022			280.973	33.433	19.453			280.973	3.46	0.934
52.5	280.973	10.518	8.236			463.949	45.233	25.82			280.973	3.335	0.972

## Sheet: C4
	Channel 1: Newport [Zn]cyt					Channel 2: Rhod-2 [Ca]cyt					Channel 3: MitoView 633
	Area	Mean	STDEV			Area	Mean	STDEV			Area	Mean	STDEV
	568.07	2.722	3.25			568.07	21.613	10.542			568.07	19.156	11.366
	568.07	2.981	3.486			568.07	21.346	10.322			568.07	19.519	11.52
	568.07	2.868	3.274			568.07	21.712	10.166			568.07	20.315	12.151
	568.07	2.83	3.451			568.07	21.326	9.962			568.07	20.85	11.855
	568.07	3.191	3.74			568.07	20.988	9.698			568.07	21.058	12.707
	568.07	2.981	3.541			568.07	20.736	9.948			568.07	21.209	12.546
	568.07	3.202	3.631			568.07	20.553	9.865			568.07	21.356	13.131
	568.07	3.17	3.514			568.07	20.177	9.65			568.07	21.593	13.789
	568.07	3.229	3.756			568.07	19.64	9.004			568.07	21.643	13.187
	568.07	3.358	3.91			568.07	20.019	9.026			568.07	21.776	13.479
	568.07	3.693	4.004			568.07	21.611	9.666			568.07	22.376	14.684
	568.07	3.493	3.798			568.07	22.181	9.944			568.07	22.698	14.398
	568.07	3.531	3.94			568.07	24.93	11.239			568.07	22.609	14.543
	568.07	3.639	3.956			568.07	25.941	11.197			568.07	23.17	14.739
Anoxia	568.07	3.763	4.076			568.07	23.48	9.806			568.07	23.102	15.287
	568.07	3.925	4.294			568.07	23.168	9.575			568.07	23.106	14.239
	568.07	3.801	4.469			568.07	24.512	9.413			568.07	23.937	14.823
	568.07	3.477	4.385			568.07	23.484	8.832			568.07	24.605	12.635
	568.07	2.884	4.112			568.07	24.92	9.277			568.07	23.705	12.02
	568.07	2.9	3.694			568.07	25.496	9.484			568.07	23.597	11.87
	571.132	2.922	3.784			571.132	25.346	9.643			571.132	24.004	11.623
	558.117	2.793	3.532			558.117	25.468	10.097			558.117	23.641	11.666
	558.117	2.678	3.574			558.117	24.979	9.345			558.117	23.807	11.385
	558.117	2.667	3.502			558.117	24.51	9.603			558.117	23.462	10.765
	558.117	2.7	3.458			558.117	24.278	9.241			558.117	23.461	10.5
	545.102	2.888	3.684			545.102	24.371	9.666			545.102	23.185	9.565
	531.321	2.501	3.324			531.321	23.749	9.223			531.321	22.082	8.707
	512.182	2.643	3.276			512.182	23.451	9.248			512.182	19.426	7.72
	461.652	2.481	3.357			461.652	22.851	8.314			461.652	19.614	7.444
	454.762	3.239	3.765			454.762	24.86	7.697			454.762	21.074	9.36
	437.919	3.231	3.617			437.919	24.881	8.258			437.919	19.629	9.063
	429.498	3.558	3.968			429.498	25.205	8.293			429.498	17.886	8.497
Reoxy	426.435	3.433	3.927			426.435	24.84	8.532			426.435	15.715	8.188
0.5	378.968	3.935	4.04			378.968	29.855	9.681			378.968	18.095	10.477
1.5	450.169	3.898	4.113			450.169	25.716	8.915			450.169	19.823	11.203
2.5	461.652	3.436	3.916			461.652	26.05	9.112			461.652	23.093	13.905
3.5	480.027	3.432	3.838			480.027	27.394	9.47			480.027	26.478	16.358
4.5	485.386	3.748	4.002			485.386	28.77	9.364			485.386	29.981	18.773
5.5	485.386	3.792	3.918			485.386	28.226	9.111			485.386	33.703	21.957
6.5	479.261	3.847	4			479.261	27.746	8.9			479.261	36.66	23.818
7.5	479.261	3.802	3.995			479.261	26.265	8.575			479.261	36.014	24.349
8.5	479.261	4.013	4.06			479.261	27.843	9.43			479.261	36.321	24.039
9.5	479.261	3.764	4.025			479.261	27.169	8.798			479.261	35.014	23.677
10.5	476.199	4	3.951			476.199	27.968	8.824			476.199	34.68	23.21
11.5	471.605	4.143	4.374			471.605	29.981	9.355			471.605	33.99	22.853
12.5	450.934	4.102	4.149			450.934	40.975	13.068			450.934	34.2	25.117
13.5	411.123	4.782	4.708			411.123	65.577	27.635			411.123	33.566	29.783
14.5	422.607	4.493	4.35			422.607	64.091	27.166			422.607	30.931	27.584
15.5	417.248	4.536	4.456			417.248	62.51	27.541			417.248	30.095	26.802
16.5	423.373	4.347	4.478			423.373	60.512	27.251			423.373	29.034	25.566
17.5	424.904	4.375	4.474			424.904	59.528	27.715			424.904	30.856	27.676
18.5	424.904	4.512	4.949			424.904	61.888	27.941			424.904	34.735	32.96
19.5	408.827	5.356	5.026			408.827	70.635	29.296			408.827	31.189	29.449
20.5	392.749	6.893	5.587			392.749	108.507	30.64			392.749	16.138	11.141
21.5	395.046	7.426	6.094			395.046	109.76	29.378			395.046	9.337	5.961
22.5	421.076	8.349	6.006			421.076	103.565	32.342			421.076	7.256	4.222
23.5	421.076	8.429	6.119			421.076	99.562	30.83			421.076	6.105	3.237
24.5	425.67	8.899	6.355			425.67	95.871	29.999			425.67	5.727	2.808
25.5	421.842	9.539	6.798			421.842	90.831	27.971			421.842	5.615	3.858
26.5	451.7	10.522	6.798			451.7	86.456	27.801			451.7	5.468	4.626
27.5	451.7	11.017	7.662			451.7	81.959	27.029			451.7	5.258	3.954
28.5	447.872	11.617	7.554			447.872	75.53	24.126			447.872	5.003	3.209
29.5	457.059	12.563	7.769			457.059	70.08	23.802			457.059	5.127	3.344
30.5	457.059	12.409	8.098			457.059	62.812	20.863			457.059	5.168	3.691
31.5	472.371	12.603	8.089			472.371	57.491	19.915			472.371	5.24	4.535
32.5	462.418	13.146	8.753			462.418	53.914	18.766			462.418	4.969	3.806
33.5	467.777	13.885	8.924			467.777	49.229	16.117			467.777	5.008	4.444
34.5	470.84	13.541	8.635			470.84	45.815	15.352			470.84	5.093	4.617
35.5	473.136	14.052	9.13			473.136	42.574	13.998			473.136	5.793	2.863
36.5	467.012	13.889	8.94			467.012	41.008	13.132			467.012	5.851	2.556
37.5	467.012	14.866	8.993			467.012	39.523	12.415			467.012	5.774	2.603
38.5	457.824	14.843	9.446			457.824	36.896	11.754			457.824	4.87	2.075
39.5	457.824	15.184	9.158			457.824	34.408	11.092			457.824	4.512	1.772
40.5	457.824	15.258	9.788			457.824	34.179	10.978			457.824	4.487	1.72
41.5	457.824	14.923	9.188			457.824	32.08	10.042			457.824	4.249	1.634
42.5	439.45	15.589	9.756			439.45	32.406	10.113			439.45	4.218	1.565
43.5	427.201	16.344	9.264			427.201	32.28	9.934			427.201	4.208	1.615
44.5	430.263	15.644	9.907			430.263	30.037	9.42			430.263	4.153	1.608
45.5	430.263	15.352	9.634			430.263	28.495	9.027			430.263	3.975	1.444
46.5	430.263	15.786	8.962			430.263	27.836	8.57			430.263	3.95	1.426
47.5	430.263	15.786	9.142			430.263	27.169	8.788			430.263	3.904	1.341
48.5	430.263	15.915	9.792			430.263	25.543	8.14			430.263	3.817	1.38
49.5	430.263	16.078	9.846			430.263	25.393	8.173			430.263	3.94	1.338
50.5	430.263	16.79	9.93			430.263	25.132	8.203			430.263	3.931	1.373
51.5	430.263	15.516	9.704			430.263	23.813	7.88			430.263	3.879	1.381
52.5	430.263	15.893	9.392			430.263	23.5	8.212			430.263	3.867	1.211
53.5	430.263	16.904	9.83			430.263	23.048	7.937			430.263	3.845	1.232
54.5	430.263	16.456	10.1			430.263	22.347	7.554			430.263	3.698	1.211
55.5	430.263	15.694	9.562			430.263	21.311	7.292			430.263	3.808	1.14
56.5	430.263	16.74	10.461			430.263	21.82	7.418			430.263	3.74	1.304
57.5	430.263	16.263	9.88			430.263	20.55	6.896			430.263	3.763	1.216
58.5	430.263	15.324	9.343			430.263	20.31	6.655			430.263	3.651	1.15
59.5	430.263	15.367	9.383			430.263	20.11	6.938			430.263	3.722	1.149
60.5	430.263	15.829	9.57			430.263	19.774	6.868			430.263	3.71	1.177
61.5	430.263	16.52	9.89			430.263	19.13	6.413			430.263	3.625	1.098
62.5	430.263	15.495	8.895			430.263	18.477	6.454			430.263	3.578	1.121
63.5	430.263	15.174	9.798			430.263	18.174	5.858			430.263	3.48	0.98
64.5	430.263	15.438	9.777			430.263	18.037	6.273			430.263	3.409	1.073
65.5	430.263	15.701	9.552			430.263	17.945	6.206			430.263	3.541	1.131
66.5	430.263	16.228	10.339			430.263	17.584	5.902			430.263	3.381	0.969
67.5	430.263	16.306	9.815			430.263	17.564	5.984			430.263	3.423	1.086
						430.263	17.564	5.984			430.263	3.423	1.086

## Sheet: C5
	Channel 1: Newport [Zn]cyt					Channel 2: Rhod-2 [Ca]cyt					Channel 3: MitoView 633
	Area	Mean	STDEV			Area	Mean	STDEV			Area	Mean	STDEV
	607.881	2.957	3.465			607.881	27.807	11.148			607.881	23.276	15.164
	607.881	2.927	3.325			607.881	27.686	11.435			607.881	24.199	16.406
	607.881	3.108	3.598			607.881	27.742	11.546			607.881	24.997	17.203
	607.881	3.008	3.661			607.881	27.676	11.486			607.881	26.13	18.401
	600.225	3.321	3.712			600.225	27.298	11.982			600.225	27.426	19.222
	609.412	3.231	3.56			609.412	26.83	11.314			609.412	27.687	19.484
	609.412	3.191	3.673			609.412	26.729	11.269			609.412	27.852	18.499
	609.412	2.995	3.356			609.412	26.925	11.483			609.412	28.141	18.61
	623.958	3.45	3.764			623.958	26.018	11.116			623.958	28.582	20.025
	623.958	3.117	3.547			623.958	26.944	11.781			623.958	28.518	20.143
	620.13	3.398	3.814			620.13	28.995	12.232			620.13	30.569	21.474
	617.833	3.653	4.108			617.833	29.149	12.538			617.833	31.211	22.405
	617.833	3.524	3.911			617.833	31.477	13.869			617.833	32.121	23.994
	617.833	3.47	3.698			617.833	31.523	13.856			617.833	32.392	24.773
Anoxia	617.833	3.836	3.934			617.833	29.522	12.585			617.833	32.388	24.301
	617.833	3.693	3.826			617.833	28.957	12.196			617.833	32.374	23.931
	617.833	3.281	3.799			617.833	28.807	12.332			617.833	34.006	23.92
	617.833	3.266	3.741			617.833	28.581	12.256			617.833	34.26	20.153
	628.552	2.952	3.547			628.552	28.146	12.041			628.552	30.166	16.968
	609.412	2.859	3.334			609.412	29.747	13.486			609.412	26.94	14.727
	609.412	2.729	3.353			609.412	29.981	13.419			609.412	24.328	12.816
	620.13	2.588	3.185			620.13	29.935	12.762			620.13	21.981	11.218
	654.582	2.531	3.183			654.582	29.544	13.22			654.582	19.84	9.928
	654.582	2.639	3.296			654.582	28.668	11.733			654.582	18.088	8.91
	654.582	2.451	3.166			654.582	28.339	12.796			654.582	17.126	8.113
	654.582	2.699	3.456			654.582	28.151	12.512			654.582	15.367	7.113
	654.582	2.531	3.111			654.582	26.825	12.29			654.582	14.11	6.941
	654.582	2.442	3.185			654.582	27.102	12.078			654.582	12.68	6.076
	643.098	2.314	3.127			643.098	26.218	12.267			643.098	11.246	5.812
	623.958	2.577	3.35			623.958	28.325	13.715			623.958	10.604	5.267
	497.635	3.255	3.603			497.635	34.189	19.691			497.635	10.66	5.949
	485.386	3.356	3.814			485.386	34.737	19.779			485.386	9.532	5.714
Reoxy	453.997	3.285	3.796			453.997	34.133	18.916			453.997	8.531	5.652
0.5	421.842	3.456	3.937			421.842	40.926	21.891			421.842	9.574	6.685
1.5	440.981	3.194	3.71			440.981	40.898	22.779			440.981	12.286	7.849
2.5	494.573	2.774	3.519			494.573	38.466	23.908			494.573	15.057	9.718
3.5	502.229	2.64	3.385			502.229	35.758	23.642			502.229	18.073	12.762
4.5	535.915	2.629	3.244			535.915	33.893	21.492			535.915	20.103	13.935
5.5	564.242	2.507	3.17			564.242	31.061	19.689			564.242	22.357	17.088
6.5	587.21	2.628	3.241			587.21	29.459	20.091			587.21	24.031	19.176
7.5	587.21	2.482	3.279			587.21	26.892	19.077			587.21	22.222	17.82
8.5	587.21	2.581	3.413			587.21	27.008	19.677			587.21	22.522	18.547
9.5	587.21	2.602	3.239			587.21	26.096	17.835			587.21	21.807	18.311
10.5	587.21	2.696	3.335			587.21	25.467	16.797			587.21	21.738	18.194
11.5	587.21	2.67	3.493			587.21	24.396	16.213			587.21	20.192	16.432
12.5	587.21	2.654	3.375			587.21	26.426	16.243			587.21	20.595	17.442
13.5	522.9	2.706	3.326			522.9	29.848	16.859			522.9	21.805	18.563
14.5	427.966	3.206	3.775			427.966	55.821	27.466			427.966	27.399	26.15
15.5	333.798	4.284	4.385			333.798	83.917	38.369			333.798	34.197	32.657
16.5	326.908	4.019	4.512			326.908	87.513	38.184			326.908	35.368	33.838
17.5	336.861	4.2	4.601			336.861	86.111	39.665			336.861	34.166	33.521
18.5	334.564	4.458	4.559			334.564	94.435	42.563			334.564	34.778	33.447
19.5	352.938	4.98	5.098			352.938	100.894	49.315			352.938	35.716	36.721
20.5	352.938	5.033	4.935			352.938	122.223	60.741			352.938	34.482	33.181
21.5	313.893	7.063	5.785			313.893	178.32	75.017			313.893	16.39	11.842
22.5	336.095	7.882	5.818			336.095	184.863	68.494			336.095	11.467	8.577
23.5	340.689	7.739	6.19			340.689	184.834	66.191			340.689	9.135	5.986
24.5	342.22	7.857	5.836			342.22	184.101	63.448			342.22	8.069	5.551
25.5	347.579	8.273	6.534			347.579	183.033	62.711			347.579	7.377	4.448
26.5	347.579	9.128	6.521			347.579	184.275	62.637			347.579	7.104	4.29
27.5	347.579	9.498	7.241			347.579	181.48	62.752			347.579	6.815	3.404
28.5	327.674	10.888	7.075			327.674	180.533	60.763			327.674	6.313	2.911
29.5	327.674	11.402	7.656			327.674	177.526	61.881			327.674	6.11	2.721
30.5	327.674	12.579	8.4			327.674	168.97	62.348			327.674	5.818	2.485
31.5	327.674	12.85	8.503			327.674	163.339	61.384			327.674	5.981	2.569
32.5	327.674	14.72	8.801			327.674	152.792	61.603			327.674	5.727	2.64
33.5	333.033	15.126	9.32			333.033	142.163	57.212			333.033	5.421	2.324
34.5	333.033	16.331	9.942			333.033	127.51	53.471			333.033	5.543	2.255
35.5	333.033	16.947	10.362			333.033	118.103	51.166			333.033	5.699	2.459
36.5	333.033	17.177	9.508			333.033	107.218	44.742			333.033	5.706	2.656
37.5	333.033	17.968	10.302			333.033	103.683	45.246			333.033	6.211	2.745
38.5	333.033	18.759	11.178			333.033	94.841	39.989			333.033	5.926	2.644
39.5	333.033	19.034	11.254			333.033	89.097	37.843			333.033	5.444	2.481
40.5	333.033	19.237	11.276			333.033	86.451	36.018			333.033	5.106	2.221
41.5	333.033	19.467	11.027			333.033	80.851	32.493			333.033	5.087	2.259
42.5	333.033	19.844	11.321			333.033	80.26	33.368			333.033	4.993	2.038
43.5	333.033	20.846	11.787			333.033	76.255	32.29			333.033	4.736	2.057
44.5	333.033	20.423	11.75			333.033	72.264	29.972			333.033	4.736	1.986
45.5	333.033	20.956	11.888			333.033	68.085	29.172			333.033	4.559	1.817
46.5	333.033	21.002	11.966			333.033	66.692	28.581			333.033	4.566	1.889
47.5	333.033	19.43	11.525			333.033	63.846	26.315			333.033	4.566	1.784
48.5	333.033	19.982	12.408			333.033	60.834	25.739			333.033	4.349	1.688
49.5	333.033	20.791	11.725			333.033	59.979	25.808			333.033	4.494	1.797
50.5	333.033	20.644	11.649			333.033	60.303	26.738			333.033	4.372	1.737
51.5	333.033	21.278	12.694			333.033	56.257	24.03			333.033	4.437	1.699
52.5	333.033	20.901	12.971			333.033	56.283	24.394			333.033	4.345	1.699
53.5	333.033	21.122	12.043			333.033	55.821	23.936			333.033	4.338	1.619
54.5	333.033	21.297	12.045			333.033	53.49	23.545			333.033	4.34	1.767
55.5	333.033	21.738	12.607			333.033	52.154	22.493			333.033	4.317	1.682
56.5	333.033	21.205	12.9			333.033	51.754	22.29			333.033	4.287	1.633
57.5	333.033	22.189	12.496			333.033	50.041	21.899			333.033	4.138	1.606
58.5	333.033	21.379	13.194			333.033	48.795	20.572			333.033	4.062	1.594
59.5	333.033	22.106	13.958			333.033	48.395	19.565			333.033	4.131	1.546
60.5	333.033	21.398	13.148			333.033	47.432	19.968			333.033	3.982	1.467
61.5	333.033	21.572	13.478			333.033	46.607	19.676			333.033	3.88	1.264
62.5	333.033	21.876	13.364			333.033	45.257	19.348			333.033	3.947	1.461
63.5	333.033	21.333	13.276			333.033	44.687	18.984			333.033	3.931	1.49
64.5	333.033	22.087	13.688			333.033	43.628	18.473			333.033	3.807	1.516
65.5	333.033	22.124	13.763			333.033	43.899	18.396			333.033	3.795	1.331
66.5	333.033	21.618	13.245			333.033	42.037	17.532			333.033	3.671	1.275
67.5	333.033	21.545	13.092			333.033	42.439	18.175			333.033	3.731	1.238
						430.263	17.564	5.984			430.263	3.423	1.086

## Sheet: C6
	Channel 1: Newport [Zn]cyt					Channel 2: Rhod-2 [Ca]cyt					Channel 3: MitoView 633
	Area	Mean	STDEV			Area	Mean	STDEV			Area	Mean	STDEV
	805.404	3.734	4.117			805.404	23.725	16.389			805.404	24.964	24.236
	805.404	3.589	3.935			805.404	23.617	16.768			805.404	24.937	24.952
	805.404	4.202	4.317			805.404	23.667	16.851			805.404	24.344	24.071
	805.404	3.97	4.238			805.404	23.265	16.625			805.404	24.566	25.767
	805.404	3.871	4.265			805.404	21.849	15.914			805.404	24.533	24.812
	805.404	4.114	4.385			805.404	21.817	16.009			805.404	24.273	23.834
	805.404	3.954	4.249			805.404	21.977	16.018			805.404	24.802	26.302
	805.404	4.205	4.599			805.404	21.226	15.681			805.404	24.57	25.609
	805.404	3.985	4.303			805.404	20.839	15.61			805.404	24.275	24.785
	805.404	4.274	4.585			805.404	21.179	16.04			805.404	24.642	24.249
	805.404	4.144	4.45			805.404	22.242	16.636			805.404	24.011	23.395
	805.404	4.148	4.382			805.404	21.702	16.648			805.404	22.526	22.376
	805.404	4.087	4.349			805.404	23.83	18.292			805.404	21.842	21.437
	805.404	3.901	4.34			805.404	23.371	17.671			805.404	20.962	20.84
Anoxia	805.404	3.947	4.424			805.404	21.729	16.868			805.404	20.109	20.01
	805.404	3.89	4.253			805.404	20.701	15.947			805.404	19.807	21.007
	805.404	3.289	3.967			805.404	20.625	15.173			805.404	19.188	19.026
	805.404	2.935	3.916			805.404	19.445	14.306			805.404	18.476	16.676
	805.404	2.616	3.464			805.404	19.793	14.739			805.404	16.917	14.417
	805.404	2.43	3.394			805.404	19.829	14.893			805.404	15.119	12.379
	805.404	2.217	3.213			805.404	19.564	14.78			805.404	13.663	10.945
	805.404	2.205	3.375			805.404	18.927	14.134			805.404	12.672	9.826
	805.404	2.19	3.219			805.404	18.966	14.397			805.404	12.284	9.59
	805.404	1.985	3.109			805.404	18.175	13.861			805.404	11.433	8.333
	805.404	1.829	2.886			805.404	17.534	13.614			805.404	10.478	7.874
	805.404	1.829	2.917			805.404	17.077	13.397			805.404	9.798	6.643
	805.404	1.856	2.965			805.404	15.754	12.649			805.404	8.809	5.732
	805.404	1.726	2.857			805.404	15.856	12.714			805.404	8.252	5.21
	780.905	1.792	2.791			780.905	15.136	12.173			780.905	7.947	4.97
	738.031	2.166	3.223			738.031	19.453	16.141			738.031	7.934	5.867
	712.767	2.144	3.296			712.767	19.174	16.136			712.767	7.017	5.095
	627.021	2.295	3.346			627.021	20.672	16.072			627.021	6.979	4.816
Reoxy	627.021	2.193	3.394			627.021	19.205	15.229			627.021	6.042	4.212
0.5	638.504	2.345	3.321			638.504	21.867	17.854			638.504	6.168	5.137
1.5	636.208	2.07	2.944			636.208	19.785	17.481			636.208	7.539	6.462
2.5	653.051	2.007	3.092			653.051	18.093	17.023			653.051	8.485	7.66
3.5	653.051	1.984	3.159			653.051	16.274	16.228			653.051	9.362	8.317
4.5	653.051	1.852	2.996			653.051	16.162	15.369			653.051	10.741	9.955
5.5	663.003	1.709	2.967			663.003	13.934	13.822			663.003	11.584	11.386
6.5	672.19	1.964	3.061			672.19	13.624	13.184			672.19	12.29	11.67
7.5	661.472	1.546	2.608			661.472	12.17	11.848			661.472	11.323	10.423
8.5	661.472	1.819	3.039			661.472	12.405	11.609			661.472	11.845	11.097
9.5	650.754	1.647	2.718			650.754	12.124	11.527			650.754	11.416	10.613
10.5	650.754	1.718	2.88			650.754	12.154	11.427			650.754	11.448	10.394
11.5	650.754	1.449	2.457			650.754	11.182	10.341			650.754	10.724	9.771
12.5	650.754	1.628	2.68			650.754	11.759	10.383			650.754	10.666	9.173
13.5	650.754	1.233	2.31			650.754	11.144	9.434			650.754	9.598	8.039
14.5	614.771	1.564	2.765			614.771	14.935	16.779			614.771	9.971	9.952
15.5	561.18	1.954	2.983			561.18	28.187	29.049			561.18	11.035	11.426
16.5	538.977	2.739	3.893			538.977	75.175	70.993			538.977	8.55	6.621
17.5	539.743	4.874	5.486			539.743	75.548	70.463			539.743	4.746	2.975
18.5	486.917	7.415	6.718			486.917	66.042	54.818			486.917	4.164	2.351
19.5	486.917	10.616	8.462			486.917	50.116	40.358			486.917	3.953	2.051
20.5	486.917	12.277	9.685			486.917	38.119	29.906			486.917	3.873	1.875
21.5	486.917	13.642	10.868			486.917	30.008	22.961			486.917	3.81	1.665
22.5	486.917	14.352	10.827			486.917	25.648	19.58			486.917	3.794	1.529
23.5	486.917	15.27	11.752			486.917	21.869	16.67			486.917	3.568	1.525
24.5	486.917	15.415	11.965			486.917	19.406	15.113			486.917	3.586	1.39
25.5	486.917	14.648	11.064			486.917	17.48	13.642			486.917	3.362	1.231
26.5	486.917	15.805	12.391			486.917	17.079	13.556			486.917	3.379	1.3
27.5	486.917	15.195	11.671			486.917	15.829	12.411			486.917	3.388	1.287
28.5	486.917	16.025	12.643			486.917	14.926	12.862			486.917	3.336	1.158
29.5	486.917	15.774	12.952			486.917	14.036	11.196			486.917	3.36	1.071
30.5	486.917	15.208	11.596			486.917	13.112	10.432			486.917	3.428	1.089
31.5	486.917	15.597	11.573			486.917	12.711	10.519			486.917	3.327	1.024
32.5	486.917	15.667	12.485			486.917	12.085	9.611			486.917	3.259	1.154
33.5	486.917	15.61	11.721			486.917	11.34	9.484			486.917	3.388	1.002
34.5	486.917	15.528	12.453			486.917	10.981	9.126			486.917	3.332	1.095
35.5	486.917	16.025	12.489			486.917	10.527	8.545			486.917	3.264	1.073
36.5	486.917	15.711	11.809			486.917	10.176	8.47			486.917	3.131	0.954
37.5	486.917	15.748	12.061			486.917	9.997	8.329			486.917	3.242	0.884
38.5	486.917	15.887	12.736			486.917	9.34	7.427			486.917	3.19	0.941
39.5	486.917	14.906	12.033			486.917	8.987	7.256			486.917	3.181	1.01
40.5	486.917	15.415	11.411			486.917	8.981	7.652			486.917	3.126	0.834
41.5	486.917	14.799	11.409			486.917	8.442	6.663			486.917	3.093	0.856
42.5	486.917	15.245	11.507			486.917	8.313	6.721			486.917	3.068	0.914
43.5	486.917	15.189	11.559			486.917	8.091	6.382			486.917	3.197	0.891
44.5	486.917	14.83	11.604			486.917	7.909	6.646			486.917	3.164	0.806
45.5	486.917	14.931	11.392			486.917	7.66	6.1			486.917	3.142	0.83
46.5	486.917	14.805	11.253			486.917	7.53	5.973			486.917	3.09	0.782
47.5	486.917	14.302	10.845			486.917	7.316	5.809			486.917	3.171	0.721
48.5	486.917	13.654	11.576			486.917	7.19	5.972			486.917	3.03	0.8
49.5	486.917	13.767	10.444			486.917	6.923	5.736			486.917	3.179	0.714
50.5	486.917	14.761	11.796			486.917	6.91	5.463			486.917	3.157	0.723
51.5	486.917	14.384	11.06			486.917	6.838	5.319			486.917	3.08	0.718
52.5	486.917	13.862	10.37			486.917	6.513	5.266			486.917	3.164	0.616
53.5	486.917	14.365	10.928			486.917	6.803	5.468			486.917	3.214	0.656
54.5	486.917	14.289	10.319			486.917	6.42	5.346			486.917	3.094	0.638
55.5	486.917	13.704	10.529			486.917	6.352	5.08			486.917	3.198	0.651
56.5	486.917	13.748	10.373			486.917	6.369	5.282			486.917	3.091	0.679
57.5	486.917	12.994	9.985			486.917	6.119	5.193			486.917	3.036	0.701
58.5	486.917	13.56	10.449			486.917	5.863	4.916			486.917	2.986	0.681
59.5	486.917	13	9.912			486.917	5.995	5.112			486.917	3.115	0.61
60.5	486.917	13.252	10.06			486.917	5.72	5.233			486.917	3.085	0.546
61.5	486.917	13.384	10.443			486.917	5.775	5.272			486.917	3.028	0.588
62.5	486.917	12.654	9.352			486.917	5.557	4.928			486.917	3.025	0.673
63.5	486.917	12.937	9.569			486.917	5.508	5.112			486.917	3.05	0.592
64.5	486.917	12.748	9.588			486.917	5.469	4.905			486.917	2.86	0.66
65.5	486.917	13.044	9.549			486.917	5.319	4.683			486.917	2.989	0.706
66.5	486.917	12.654	9.254			486.917	5.322	4.958			486.917	2.964	0.64
67.5	486.917	12.629	9.202			486.917	5.217	4.959			486.917	2.906	0.607
						430.263	17.564	5.984			430.263	3.423	1.086

## Sheet: C7
	Channel 1: Newport [Zn]cyt					Channel 2: Rhod-2 [Ca]cyt					Channel 3: MitoView 633
	Area	Mean	STDEV			Area	Mean	STDEV			Area	Mean	STDEV
	1726.41	10.82	7.254			1726.41	17.851	8.352			1726.41	14.623	11.19
	1698.09	11.353	7.187			1698.09	17.583	8.514			1698.09	14.754	10.92
	1682.77	11.62	7.406			1682.77	17.563	8.416			1682.77	15.071	10.862
	1662.1	11.959	7.448			1662.1	17.926	8.579			1662.1	15.345	10.634
	1649.85	12.31	7.644			1649.85	18.113	8.519			1649.85	15.45	10.577
	1644.49	12.097	7.463			1644.49	18.277	8.74			1644.49	15.801	10.976
	1600.86	12.31	7.497			1600.86	18.796	8.976			1600.86	16.342	11.157
	1578.65	12.545	7.803			1578.65	19.935	9.259			1578.65	16.717	11.48
	1531.95	13.113	7.711			1531.95	21.905	9.859			1531.95	17.073	11.652
	1531.95	13.559	7.735			1531.95	35.471	13.18			1531.95	17.411	11.907
	1531.95	13.867	8.074			1531.95	33.216	12.865			1531.95	17.457	11.762
	1483.72	14.824	8.128			1483.72	32.881	12.037			1483.72	17.693	11.93
Anoxia	1474.53	15.018	8.338			1474.53	24.356	10.135			1474.53	18.063	12.017
	1474.53	15.367	8.478			1474.53	24.976	10.448			1474.53	18.244	11.999
	1474.53	14.231	8.32			1474.53	27.138	11.224			1474.53	18.471	11.181
	1474.53	13.07	7.899			1474.53	26.607	11.253			1474.53	20.493	10.524
	1486.78	12.433	7.683			1486.78	26.366	10.992			1486.78	20.706	10.767
	1486.78	12.262	7.601			1486.78	26.02	11.061			1486.78	21.355	11.527
	1489.08	12.481	7.618			1489.08	26.053	11.209			1489.08	21.557	11.464
	1489.08	12.105	7.68			1489.08	26.068	11.276			1489.08	22.252	11.948
	1489.08	12.454	8.05			1489.08	26.106	11.261			1489.08	22.71	12.099
	1489.08	12.574	7.79			1489.08	25.941	11.359			1489.08	23.844	12.52
	1489.08	12.269	7.544			1489.08	25.888	11.454			1489.08	24.029	12.526
	1489.08	12.422	7.619			1489.08	25.911	11.197			1489.08	24.268	12.686
	1489.08	12.779	7.817			1489.08	26.244	11.29			1513.58	23.888	12.233
	1513.58	12.589	7.753			1513.58	26.242	11.618			1529.65	23.903	12.199
	1529.65	12.747	8.052			1529.65	26.077	11.421			1459.22	24.468	11.178
	1459.22	13.444	8.09			1459.22	26.839	11.556			1374.24	25.089	11.206
	1374.24	14.295	8.34			1374.24	29.144	11.715			1374.24	23.099	10.533
	1374.24	15.225	8.772			1374.24	28.735	11.441			1407.16	21.433	10.35
Reoxy	1407.16	14.79	8.455			1407.16	28.555	11.53			1467.64	19.618	11.674
0.5	1467.64	15.136	8.565			1467.64	28.696	11.924			1454.63	21.148	12.856
1.5	1454.63	15.236	8.788			1454.63	27.632	11.187			1479.12	22.994	14.289
2.5	1479.12	14.246	8.317			1479.12	26.751	11.047			1489.08	24.788	15.148
3.5	1489.08	14.727	8.418			1489.08	26.494	11.299			1489.08	26.182	16.181
4.5	1489.08	15.288	8.896			1489.08	26.732	11.122			1492.91	28.158	18.035
5.5	1492.91	15.844	8.958			1492.91	27.174	11.205			1492.91	28.818	18.592
6.5	1492.91	16.084	8.656			1492.91	27.206	11.133			1492.91	29.268	19.112
7.5	1492.91	16.654	9.312			1492.91	27.831	11.652			1473.77	29.564	19.274
8.5	1473.77	16.569	8.699			1473.77	27.325	11.353			1473.77	29.858	19.687
9.5	1473.77	16.339	9.17			1473.77	27.587	11.395			1502.09	29.919	20.489
10.5	1502.09	17.227	9.044			1502.09	27.762	11.365			1502.09	30.493	21.017
11.5	1502.09	17.333	9.112			1502.09	28.385	11.937			1506.69	30.684	21.212
12.5	1506.69	18.291	9.531			1506.69	29.685	12.34			1512.05	30.724	21.105
13.5	1512.05	18.05	9.493			1512.05	29.965	12.236			1564.11	30.697	21.89
14.5	1564.11	18.297	9.673			1564.11	34.05	14.048			1549.56	31.642	22.643
15.5	1549.56	18.684	10.033			1549.56	53.989	20.139			1548.79	32.254	23.652
16.5	1548.79	19.377	9.718			1548.79	60.818	20.314			1577.12	32.54	23.536
17.5	1577.12	18.973	9.541			1577.12	57.401	19.132			1544.2	34.193	24.729
18.5	1544.2	20.288	9.957			1544.2	58.862	19.665			1565.64	35.407	25.737
19.5	1565.64	20.581	10.087			1565.64	56.366	18.787			1551.09	39.553	30.081
20.5	1551.09	20.174	9.987			1551.09	44.488	16.803			1554.15	42.652	33.997
21.5	1554.15	21.147	10.291			1554.15	36.262	15.597			1554.15	45.437	36.03
22.5	1554.15	21.21	10.194			1554.15	34.269	14.512			1554.15	47.081	37.586
23.5	1554.15	21.48	10.468			1554.15	34.158	14.405			1554.15	48.582	38.188
24.5	1554.15	21.864	10.381			1554.15	33.917	14.531			1560.28	50.287	38.215
25.5	1560.28	22.206	10.654			1560.28	33.85	14.86			1560.28	51.65	38.737
26.5	1560.28	22.593	10.727			1560.28	34.024	14.693			1560.28	53.047	40.428
27.5	1560.28	23.237	10.902			1560.28	35.131	14.882			1543.43	54.168	39.816
28.5	1543.43	22.992	10.837			1543.43	35.28	14.142			1543.43	54.872	40.768
29.5	1543.43	23.111	10.92			1543.43	36.271	14.424			1567.93	54.8	41.321
30.5	1567.93	22.939	11.362			1567.93	34.961	15.029			1567.93	55.482	41.468
31.5	1567.93	22.609	10.933			1567.93	34.308	14.365			1567.93	56.572	42.69
32.5	1567.93	23.225	11.052			1567.93	34.589	14.12			1567.93	57.421	43.893
33.5	1567.93	23.818	11.631			1567.93	35.188	14.519			1567.93	57.419	44.152
34.5	1567.93	23.428	11.005			1567.93	34.257	13.698			1567.93	58.014	43.728
35.5	1567.93	23.928	11.422			1567.93	34.708	13.841			1564.11	58.63	43.973
36.5	1564.11	24.495	11.78			1564.11	35.844	14.516			1564.11	59.652	45.348
37.5	1564.11	24.499	11.767			1564.11	40.159	15.426			1518.17	61.857	56.001
38.5	1518.17	25.842	11.906			1518.17	56.049	19.597			1518.17	46.848	53.692
39.5	1518.17	26.937	12.681			1518.17	55.356	19.874			1522	42.25	41.439
40.5	1522	27.586	13.067			1522	61.358	22.415			1522	32.59	14.798
41.5	1522	28.233	13.135			1522	79.642	31.616			1561.81	17.902	9.14
42.5	1561.81	28.473	12.646			1561.81	73.257	32.21			1528.89	11.553	7.177
43.5	1528.89	33.743	14.575			1528.89	33.727	14.649			1503.62	8.633	5.539
44.5	1503.62	40.018	15.238			1503.62	23.205	10.974			1479.89	6.975	4.272
45.5	1479.89	45.103	15.701			1479.89	19.184	9.951			1489.08	6.023	3.053
46.5	1489.08	49.606	15.843			1489.08	18.131	10.395			1489.08	5.33	2.339
47.5	1489.08	51.231	16.754			1489.08	15.06	8.681			1489.08	5.058	2.061
48.5	1489.08	54.871	17.777			1489.08	12.149	7.271			1489.08	4.758	1.963
49.5	1489.08	57.542	19.302			1489.08	9.427	5.872			1489.08	4.626	1.816
50.5	1489.08	59.926	20.625			1489.08	7.862	5.141			1489.08	4.684	1.727
51.5	1489.08	61.892	21.947			1489.08	7.041	4.61			1489.08	4.704	1.772
52.5	1489.08	63.295	23.064			1489.08	6.59	4.503			1489.08	4.524	1.697
53.5	1489.08	67.574	24.747			1489.08	5.956	4.139			1489.08	4.527	1.757
54.5	1489.08	69.978	26.138			1489.08	5.726	4.156			1489.08	4.283	1.579
55.5	1489.08	67.914	25.868			1489.08	5.098	3.881			1489.08	4.269	1.544
56.5	1489.08	71.163	27.566			1489.08	4.957	3.695			1489.08	4.098	1.472
57.5	1489.08	71.546	27.07			1489.08	4.592	3.466			1489.08	4.126	1.507
58.5	1489.08	72.364	28.707			1489.08	4.481	3.542			1489.08	4.042	1.47
59.5	1489.08	72.609	28.589			1489.08	4.214	3.317			1489.08	4.031	1.373
60.5	1489.08	74.225	29.146			1489.08	4.227	3.27			430.263	3.651	1.15

## Sheet: C8
	Channel 1: Newport [Zn]cyt					Channel 2: Rhod-2 [Ca]cyt					Channel 3: MitoView 633
	Area	Mean	STDEV			Area	Mean	STDEV			Area	Mean	STDEV
	1123.12	11.046	7.799			1123.12	22.324	12.251			1123.12	20.904	19.72
	1123.12	11.318	8.159			1123.12	22.28	12.281			1123.12	20.819	20.407
	1123.12	12	8.54			1123.12	21.832	11.809			1123.12	21.294	21.308
	1123.12	11.496	8.013			1123.12	21.928	11.702			1123.12	21.748	21.234
	1123.12	11.937	8.428			1123.12	22.113	11.533			1123.12	21.729	22.489
	1123.12	11.785	8.553			1123.12	26.61	13.201			1123.12	21.738	22.355
	1123.12	11.921	8.253			1123.12	29.633	13.309			1123.12	21.367	21.686
	1123.12	12.196	8.52			1123.12	32.019	14.007			1123.12	21.957	22.168
	1123.12	12.649	8.646			1123.12	31.588	14.325			1123.12	21.883	20.258
	1123.12	12.695	8.34			1123.12	29.536	14.826			1123.12	21.785	20.652
	1123.12	13.366	8.826			1123.12	28.069	14.528			1123.12	21.5	19.17
	1123.12	13.756	8.786			1123.12	26.879	14.426			1123.12	21.522	19.817
Anoxia	1123.12	14.271	9.008			1123.12	28.384	13.863			1123.12	21.623	20.222
	1123.12	14.198	9.011			1123.12	28.669	13.84			1123.12	21.851	19.582
	1123.12	13.241	8.987			1123.12	28.643	14.613			1123.12	22.167	18.724
	1098.63	12.061	8.412			1098.63	28.118	14.544			1098.63	22.845	13.796
	1098.63	11.236	7.815			1098.63	26.862	13.811			1098.63	21.394	12.315
	1098.63	11.128	8.189			1098.63	26.941	13.682			1098.63	19.967	10.942
	1098.63	10.751	8.086			1098.63	26.789	14.262			1098.63	18.46	9.79
	1055.75	10.645	7.909			1055.75	26.648	14.272			1055.75	17.574	8.822
	1055.75	10.672	7.71			1055.75	26.771	14.073			1055.75	16.372	7.878
	1048.86	10.631	7.993			1048.86	26.856	14.252			1048.86	15.378	7.344
	1035.08	10.512	7.583			1035.08	26.736	14.462			1035.08	14.49	6.768
	1014.41	10.617	7.881			1014.41	26.868	14.761			1014.41	13.977	6.428
	967.709	10.392	7.673			967.709	27.342	15.509			967.709	12.413	5.878
	927.898	10.805	8.191			927.898	28.262	17.216			927.898	10.745	5.278
	917.18	10.992	8.51			917.18	28.659	17.968			917.18	9.206	4.337
	915.649	11.084	7.969			915.649	29.156	18.752			915.649	8.848	4.426
	915.649	11.839	8.843			915.649	29.356	19.607			915.649	8.282	4.017
	915.649	12.284	8.983			915.649	29.627	20.326			915.649	7.896	3.797
Reoxy	931.726	11.947	8.561			931.726	29.297	19.709			931.726	7.434	3.574
0.5	940.148	11.394	8.603			940.148	29.479	19.997			940.148	7.616	4.51
1.5	940.148	11.795	8.611			940.148	29.322	18.252			940.148	10.36	6.557
2.5	940.148	11.664	8.128			940.148	28.257	16.634			940.148	13.582	9.423
3.5	941.679	12.283	8.601			941.679	28.275	16.582			941.679	16.52	11.687
4.5	941.679	12.699	8.429			941.679	29.315	17.153			941.679	19.459	14.597
5.5	941.679	13.024	9.178			941.679	29.586	16.676			941.679	22.111	16.691
6.5	941.679	12.894	8.251			941.679	29.193	16.38			941.679	23.879	18.463
7.5	933.258	13.959	8.989			933.258	30.735	17.311			933.258	25.044	19.474
8.5	930.195	14.012	8.603			930.195	29.626	16.332			930.195	25.174	19.7
9.5	919.477	13.898	8.962			919.477	29.357	15.878			919.477	25.341	19.319
10.5	910.29	14.274	8.755			910.29	29.733	15.78			910.29	26.402	20.277
11.5	910.29	14.708	8.931			910.29	30.774	16.408			907.227	27.23	20.967
12.5	907.227	15.754	9.39			907.227	32.084	17.352			907.227	27.024	20.385
13.5	907.227	15.538	9.383			907.227	31.063	15.955			911.055	26.999	19.661
14.5	911.055	15.2	9.768			911.055	31.798	16.154			960.819	26.151	20.153
15.5	960.819	14.725	9.16			960.819	31.594	16.438			973.834	26.267	20.629
16.5	973.834	15.465	9.422			973.834	35.268	17.926			937.851	27.496	22.156
17.5	937.851	16.264	9.885			937.851	47.283	23.557			919.477	28.135	23.121
18.5	919.477	17.202	10.43			919.477	50.945	25.982			901.868	28.071	22.513
19.5	901.868	16.924	10.154			901.868	50.627	26.577			859.761	28.321	22.638
20.5	859.761	17.286	10.276			859.761	51.373	26.222			851.339	29.355	23.949
21.5	851.339	17.594	10.73			851.339	51.852	26.575			852.87	19.173	21.13
22.5	852.87	18.969	10.713			852.87	50.91	29.235			918.711	10.563	15.633
23.5	918.711	19.85	11.514			918.711	78.315	50.403			918.711	8.908	14.424
24.5	918.711	22.007	11.894			918.711	83.059	54.189			918.711	8.343	12.66
25.5	918.711	23.443	12.853			918.711	82.234	54.709			918.711	7.509	9.571
26.5	918.711	24.373	12.246			918.711	80.456	53.547			886.556	7.244	8.556
27.5	886.556	28.756	13.406			886.556	81.93	52.515			886.556	7.024	7.136
28.5	886.556	33.658	15.049			886.556	78.116	49.708			886.556	6.5	5.929
29.5	886.556	36.549	16.017			886.556	69.313	45.007			886.556	6.428	4.771
30.5	886.556	39.596	16.984			886.556	61.441	39.736			886.556	6.279	4.146
31.5	886.556	43.081	19.162			886.556	56.936	37.244			886.556	5.649	3.194
32.5	886.556	46.325	20.481			886.556	51.984	34.069			886.556	5.568	3.043
33.5	886.556	48.622	20.874			886.556	48.696	31.929			862.058	5.456	2.693
34.5	862.058	51.435	21.053			862.058	47.068	30.036			862.058	5.228	2.588
35.5	862.058	53.577	22.74			862.058	46.263	29.172			862.058	5.158	2.498
36.5	862.058	53.535	23.065			862.058	44.604	28.224			862.058	4.909	2.408
37.5	862.058	55.201	22.982			862.058	42.165	26.179			862.058	4.911	2.074
38.5	862.058	57.947	23.932			862.058	40.27	26.082			862.058	4.77	2.294
39.5	862.058	60.952	26.522			862.058	39.862	25.072			862.058	4.722	2.319
40.5	862.058	61.254	26.126			862.058	38.274	24.317			862.058	4.67	2.078
41.5	862.058	65.258	28.011			862.058	38.078	23.996			862.058	4.586	1.898
42.5	862.058	64.27	27.763			862.058	36.274	22.224			862.058	4.591	1.783
43.5	862.058	66.274	28.898			862.058	34.618	22.113			862.058	4.358	1.839
44.5	862.058	66.956	29.357			862.058	32.797	20.61			862.058	4.33	1.667
45.5	862.058	67.925	29.533			862.058	32.769	20.92			862.058	4.374	1.644
46.5	862.058	72.149	31.754			862.058	32.668	20.62			862.058	4.399	1.699
47.5	862.058	73.581	33.102			862.058	32.71	20.551			862.058	4.258	1.581
48.5	862.058	78.394	36.359			862.058	32.021	19.701			862.058	4.183	1.596
49.5	862.058	78.48	36.067			862.058	31.998	19.659			862.058	3.98	1.41
50.5	862.058	78.71	36.235			862.058	29.52	18.494			862.058	4.09	1.394
51.5	862.058	80.355	36.894			862.058	30.242	18.426			862.058	3.942	1.43
52.5	862.058	81.094	37.817			862.058	29.856	17.768			862.058	3.949	1.433
53.5	862.058	82.139	37.27			862.058	29.512	17.799			862.058	3.728	1.324
54.5	862.058	82.38	37.341			862.058	29.643	17.617			862.058	3.617	1.199
55.5	862.058	84.718	39.874			862.058	28.802	17.042			1489.08	4.269	1.544
56.5	862.058	80.355	36.894			1489.08	4.957	3.695			1489.08	4.098	1.472
57.5	862.058	81.094	37.817			1489.08	4.592	3.466			1489.08	4.126	1.507
58.5	862.058	82.139	37.27			1489.08	4.481	3.542			1489.08	4.042	1.47
59.5	862.058	82.38	37.341			1489.08	4.214	3.317			1489.08	4.031	1.373
60.5	862.058	84.718	39.874			1489.08	4.227	3.27			430.263	3.651	1.15

## Sheet: C9
	Channel 1: Newport [Zn]cyt					Channel 2: Rhod-2 [Ca]cyt					Channel 3: MitoView 633
	Area	Mean	STDEV			Area	Mean	STDEV			Area	Mean	STDEV
	698.221	12.132	7.95			698.221	23.811	14.311			698.221	32.874	31.45
	698.221	12.399	7.998			698.221	23.327	14.172			698.221	33.656	33.581
	698.221	12.768	8.106			698.221	22.659	13.005			698.221	33.473	34.629
	698.221	13.07	8.058			698.221	22.468	12.638			698.221	34.319	35.145
	698.221	13.219	8.604			698.221	22.37	13.103			698.221	34.923	36.187
	698.221	13.386	8.086			698.221	22.394	12.925			698.221	36.221	37.571
	698.221	13.763	8.202			698.221	22.407	12.736			698.221	36.893	37.617
	698.221	14.053	8.654			698.221	23.26	12.892			698.221	37.048	37.568
	698.221	14.351	8.584			698.221	25.629	14.563			698.221	37.448	39.047
	698.221	15.329	8.927			698.221	37.185	18.384			698.221	37.628	39.256
	698.221	15.184	8.668			698.221	37.207	17.688			698.221	37.648	38.079
	698.221	15.785	9.067			698.221	34.976	17.296			698.221	37.385	37.934
Anoxia	698.221	16.066	8.671			698.221	30.594	16.288			698.221	38.424	38.924
	698.221	16.193	8.682			698.221	31.534	16.114			698.221	38.658	38.901
	698.221	15.092	8.572			698.221	36.036	18.405			698.221	38.445	35.572
	701.283	13.21	7.809			701.283	35.508	17.281			701.283	37.309	27.856
	701.283	12.362	7.533			701.283	34.238	16.281			701.283	35.485	25.193
	701.283	12.166	7.441			701.283	33.829	16.518			701.283	34.127	24.005
	701.283	11.725	7.273			701.283	34.108	16.576			701.283	33.022	22.399
	701.283	11.341	7.401			701.283	33.321	15.838			701.283	31.939	20.654
	701.283	10.795	7.11			701.283	33.073	16.831			701.283	30.832	19.52
	701.283	10.559	7.314			701.283	32.624	15.97			701.283	29.642	17.767
	701.283	10.367	7.081			701.283	32.653	16.429			701.283	28.146	16.338
	701.283	10.332	7.156			701.283	32.795	15.787			701.283	27.062	15.296
	701.283	10.288	6.955			701.283	32.251	15.796			701.283	25.211	13.663
	701.283	10.061	6.813			701.283	33.124	16.624			701.283	24.195	12.894
	702.814	10.309	6.952			702.814	32.653	16.544			702.814	22.727	11.575
	699.752	10.263	6.907			699.752	32.858	16.559			699.752	20.863	10.855
	731.141	10.186	6.907			731.141	31.917	16.858			731.141	19.376	10.248
	722.72	10.322	7.338			722.72	31.87	17.386			722.72	17.781	9.782
Reoxy	716.595	10.808	7.076			716.595	32.369	17.012			716.595	16.964	8.835
0.5	716.595	10.739	7.158			716.595	32.284	17.116			716.595	15.73	10.502
1.5	720.423	10.908	7.316			720.423	33.548	16.699			720.423	18.758	13.509
2.5	718.126	10.964	7.136			718.126	33.348	16.147			718.126	22.32	16.318
3.5	718.126	12.03	7.813			718.126	34.184	15.97			718.126	25.639	18.965
4.5	718.126	12.273	7.886			718.126	34.795	16.027			718.126	29.635	22.785
5.5	718.126	12.785	7.882			718.126	35.176	16.531			718.126	33.674	26.162
6.5	718.126	12.23	7.807			718.126	34.571	15.746			718.126	35.055	27.125
7.5	718.126	13.369	7.943			718.126	36.081	17.155			718.126	36.707	30.613
8.5	718.126	13.518	8.029			718.126	35.441	16.019			718.126	36.433	29.549
9.5	718.126	13.006	7.638			718.126	34.819	15.615			718.126	36.281	29.679
10.5	718.126	13.71	8.131			718.126	35.919	15.86			718.126	37.035	30.018
11.5	718.126	13.761	8.251			718.126	37.146	16.787			718.126	37.794	30.757
12.5	705.877	14.165	8.75			705.877	38.584	17.264			705.877	38.852	31.665
13.5	692.861	13.825	8.221			692.861	39.214	17.305			692.861	39.41	30.842
14.5	678.315	13.594	8.28			678.315	43.291	19.438			678.315	42.405	31.422
15.5	667.597	14.174	8.445			667.597	66.339	28.457			667.597	44.757	32.979
16.5	681.378	14.121	8.78			681.378	68.972	31.067			681.378	44.028	34.168
17.5	681.378	14.054	8.824			681.378	67.861	30.966			681.378	43.258	33.255
18.5	685.971	13.656	8.13			685.971	68.936	32.383			685.971	43.929	34.39
19.5	685.971	13.429	8.3			685.971	66.271	30.801			685.971	42.158	32.732
20.5	685.971	13.536	7.987			685.971	64.814	28.875			685.971	40.203	32.337
21.5	731.907	16.238	9.506			731.907	96.967	46.371			731.907	25.971	17.243
22.5	731.907	18.23	10.129			731.907	109.179	49.704			731.907	14.895	8.897
23.5	731.907	20.159	10.665			731.907	112.167	48.599			731.907	11.064	7.495
24.5	731.907	21.138	10.559			731.907	115.528	49.345			731.907	9.132	6.337
25.5	731.907	21.276	10.547			731.907	114.938	47.883			731.907	7.985	5.298
26.5	731.907	21.82	10.94			731.907	116.747	48.698			731.907	7.151	4.934
27.5	762.53	23.622	11.419			762.53	115.867	49.617			762.53	6.917	4.856
28.5	762.53	24.446	12.047			762.53	113.683	48.644			762.53	6.428	4.294
29.5	762.53	26.08	12.166			762.53	112.788	48.271			762.53	6.005	3.964
30.5	762.53	29.691	13.997			762.53	107.736	47.139			762.53	5.682	3.675
31.5	762.53	31.55	14.076			762.53	103.19	44.54			762.53	5.477	3.351
32.5	771.718	35.333	14.776			771.718	101.107	44.129			771.718	5.253	2.914
33.5	806.935	40.25	16.184			806.935	97.406	42.061			806.935	5.322	3.084
34.5	811.528	42.238	16.656			811.528	88.896	39.147			811.528	5.084	3.025
35.5	811.528	45.694	17.916			811.528	82.318	36.837			811.528	5.029	2.933
36.5	811.528	49.958	20.066			811.528	76.839	35.074			811.528	4.972	3.073
37.5	811.528	52.053	21.054			811.528	69.708	32.246			811.528	4.887	3.001
38.5	811.528	55.06	22.003			811.528	64.101	29.237			811.528	4.951	2.55
39.5	811.528	57.219	22.55			811.528	59.219	27.689			811.528	5.274	2.683
40.5	811.528	59.679	21.534			811.528	56.481	26.042			811.528	5.598	2.63
41.5	811.528	62.174	23.637			811.528	53.31	24.881			811.528	5.735	3.12
42.5	811.528	63.37	24.336			811.528	49.428	22.348			811.528	5.422	2.644
43.5	811.528	66.404	24.785			811.528	47.281	22.409			811.528	5.326	2.459
44.5	811.528	69.891	26.027			811.528	46.446	21.72			811.528	5.308	2.512
45.5	811.528	71.242	26.647			811.528	44.011	20.17			811.528	5.114	2.403
46.5	811.528	74.468	27.48			811.528	43.913	20.434			811.528	4.853	2.341
47.5	811.528	72.758	27.982			811.528	41.615	19.277			811.528	4.756	2.123
48.5	811.528	75.464	28.198			811.528	39.906	19.297			811.528	4.583	1.965
49.5	811.528	76.94	27.639			811.528	38.29	17.479			811.528	4.519	1.942
50.5	811.528	77.253	27.792			811.528	38.33	18.34			811.528	4.399	2.037
51.5	811.528	80.234	29.663			811.528	38.087	17.703			811.528	4.448	1.872
52.5	811.528	83.826	31.822			811.528	37.575	17.917			811.528	4.41	1.773
53.5	811.528	86.551	32.418			811.528	37.804	17.552			811.528	4.425	1.884
54.5	811.528	88.947	33.001			811.528	36.946	17.066			811.528	4.259	1.844
55.5	811.528	87.279	32.41			811.528	34.333	15.589			811.528	4.064	1.543
56.5	811.528	90.291	33.266			811.528	35.056	16.058			811.528	4.075	1.37
57.5	811.528	89.826	33.323			811.528	33.804	15.799			811.528	3.959	1.498
58.5	811.528	91.891	33.016			811.528	32.543	14.868			811.528	3.87	1.358
59.5	811.528	92.404	33.496			811.528	32.194	14.636			811.528	3.746	1.351
60.5	811.528	93.547	33.721			811.528	30.559	14.076			811.528	3.817	1.358

## Sheet: C10
	Channel 1: Newport [Zn]cyt					Channel 2: Rhod-2 [Ca]cyt					Channel 3: MitoView 633
	Area	Mean	STDEV			Area	Mean	STDEV			Area	Mean	STDEV
	803.107	8.381	6.629			803.107	27.177	16.273			803.107	36.671	34.626
	803.107	8.858	6.834			803.107	26.668	16.469			803.107	37.228	34.834
	803.107	8.515	6.451			803.107	26.625	15.299			803.107	37.979	34.662
	803.107	9.125	6.727			803.107	26.092	15.314			803.107	38.279	34.758
	803.107	9.007	6.434			803.107	25.714	14.996			803.107	38.143	34.508
	803.107	9.453	6.836			803.107	25.805	14.605			803.107	39.108	34.981
	803.107	9.38	6.803			803.107	25.755	14.434			803.107	40.21	35.433
	803.107	9.724	6.823			803.107	31.994	16.652			803.107	41.16	35.352
	803.107	10.345	7.077			803.107	38.132	16.889			803.107	42.306	38.73
	803.107	10.54	7.032			803.107	39.637	20.015			803.107	42.042	37.9
	803.107	10.528	7.345			803.107	39.281	18.487			803.107	41.173	36.72
	819.95	10.181	7.069			819.95	36.626	19.048			819.95	40.422	37.688
Anoxia	813.06	10.606	7.406			813.06	38.235	17.626			813.06	40.594	39.247
	813.06	10.663	7.421			813.06	39.41	18.461			813.06	41.031	38.543
	823.012	9.194	6.815			823.012	38.85	20.449			823.012	40.302	35.492
	823.012	8.197	6.307			823.012	38.055	19.605			823.012	39.696	29.467
	823.012	7.427	6.041			823.012	36.729	18.785			823.012	35.807	25.413
	823.012	7.36	5.948			823.012	37.42	19.38			823.012	33.951	23.591
	823.012	7.39	5.983			823.012	36.935	19.508			823.012	31.66	21.965
	823.012	7.174	6.024			823.012	36.655	19.564			823.012	29.239	19.347
	823.012	7.055	5.638			823.012	36.455	18.818			823.012	27.076	17.645
	823.012	7.055	5.641			823.012	37.227	19.846			823.012	25.188	16.07
	823.012	7.051	5.869			823.012	36.392	18.764			823.012	23.14	14.187
	823.012	6.731	5.749			823.012	36.512	19.097			823.012	21.059	13.06
	821.481	6.736	5.766			821.481	36.438	19.056			821.481	19.173	11.671
	821.481	7.02	5.665			821.481	36.432	19.055			821.481	17.641	10.93
	821.481	6.759	5.493			821.481	36.338	19.021			821.481	16.01	10.168
	828.371	7.194	5.895			828.371	37.027	19.839			828.371	15.035	9.845
	760.999	7.622	6.351			760.999	38.273	25.484			760.999	14.498	12.076
	731.907	8.029	6.981			731.907	39.513	28.894			731.907	13.393	12.11
Reoxy	710.47	8.724	7.096			710.47	39.581	30.199			710.47	12.202	11.263
0.5	685.206	8.635	7.424			685.206	40.099	29.097			685.206	11.895	10.343
1.5	696.689	8.154	6.718			696.689	39.273	25.369			696.689	15.169	11.59
2.5	686.737	7.786	6.43			686.737	37.234	22.719			686.737	18.196	13.572
3.5	695.158	8.335	6.533			695.158	37.6	22.486			695.158	22.173	16.669
4.5	705.877	8.395	6.521			705.877	37.879	22.13			705.877	25.436	19.668
5.5	705.877	8.43	6.588			705.877	39.739	23.502			705.877	29.339	23.071
6.5	706.642	8.867	6.787			706.642	37.873	21.867			706.642	30.881	24.699
7.5	706.642	9.456	6.883			706.642	39.476	22.213			706.642	31.946	26.627
8.5	706.642	9.387	6.894			706.642	38.131	21.032			706.642	31.79	27.18
9.5	706.642	9.343	6.712			706.642	38.009	20.919			706.642	31.68	27.238
10.5	706.642	9.517	6.92			706.642	38.594	20.614			706.642	32.273	28.528
11.5	706.642	10.054	7.019			706.642	39.868	21.564			706.642	32.815	29.171
12.5	706.642	10.436	7.28			706.642	41.244	22.037			706.642	33.896	30.977
13.5	706.642	10.34	7.32			706.642	40.545	21.432			706.642	33.705	29.838
14.5	696.689	10.105	6.979			696.689	41.302	21.758			696.689	34.341	30.566
15.5	696.689	10.554	7.252			696.689	41.751	22.347			696.689	34.448	31.251
16.5	679.081	10.503	7.532			679.081	44.875	25.287			679.081	33.985	31.849
17.5	662.238	11.232	8.553			662.238	60.708	41.951			662.238	35.477	41.115
18.5	627.786	11.151	8.757			627.786	68.873	52.101			627.786	38.061	45.578
19.5	645.395	11.364	9.381			645.395	61.365	46.846			645.395	37.837	46.327
20.5	645.395	11.075	8.912			645.395	60.561	47.783			645.395	40.214	48.42
21.5	634.676	11.021	8.907			634.676	63.027	50.266			634.676	43.577	52.056
22.5	634.676	11.677	9.176			634.676	65.922	52.406			634.676	44.536	55.061
23.5	627.786	11.259	9			627.786	66.763	52.763			627.786	44.295	54.223
24.5	640.801	11.785	9.505			640.801	68.41	54.189			640.801	44.421	56.165
25.5	640.801	11.933	9.578			640.801	67.792	53.652			640.801	42.804	55.435
26.5	640.801	11.718	9.519			640.801	68.288	53.581			640.801	40.207	53.17
27.5	640.801	12.999	10.593			640.801	71.24	56.098			640.801	37.858	51.374
28.5	640.801	13.305	10.686			640.801	74.315	58.134			640.801	33.453	44.503
29.5	646.16	14.611	11.448			646.16	105.1	78.747			646.16	22.249	22.997
30.5	634.676	16.622	12.817			634.676	108.947	77.597			634.676	13.448	12.712
31.5	644.629	18.394	13.302			644.629	109.708	76.817			644.629	10.065	9.02
32.5	661.472	20.356	14.694			661.472	107.721	76.346			661.472	8.179	6.824
33.5	656.113	25.33	17.577			656.113	109.473	75.72			656.113	7.273	5.922
34.5	644.629	29.088	18.475			644.629	103.16	73.618			644.629	6.43	4.752
35.5	648.457	33.473	20.465			648.457	95.63	70.386			648.457	5.896	3.93
36.5	648.457	37.077	22.77			648.457	89.087	66.126			648.457	5.584	3.519
37.5	648.457	40	25.359			648.457	76.76	58.61			648.457	4.983	2.767
38.5	648.457	42.616	28.044			648.457	67.207	51.731			648.457	4.963	2.406
39.5	648.457	45.03	30.006			648.457	60.854	47.139			648.457	4.876	2.328
40.5	648.457	47.759	31.999			648.457	56.778	44.175			648.457	4.861	2.383
41.5	648.457	48.978	31.863			648.457	53.084	41.342			648.457	4.734	2.298
42.5	648.457	50.078	34.108			648.457	49.035	38.37			648.457	4.582	2.469
43.5	648.457	51.372	33.988			648.457	46.293	36.259			648.457	4.575	2.283
44.5	648.457	54.153	37.196			648.457	45.065	35.795			648.457	4.591	2.471
45.5	648.457	55.462	38.341			648.457	43.508	33.359			648.457	4.525	2.322
46.5	648.457	55.778	38.988			648.457	42.929	33.586			648.457	4.604	2.356
47.5	648.457	55.306	39.238			648.457	40.864	32.552			648.457	4.557	2.295
48.5	648.457	56.482	39.821			648.457	39.12	30.955			648.457	4.675	2.249
49.5	648.457	57.757	41.428			648.457	38.032	30.485			648.457	4.51	2.175
50.5	648.457	59.684	43.809			648.457	37.497	30.28			648.457	4.469	2.017
51.5	648.457	61.19	42.913			648.457	37.481	30.429			648.457	4.519	2.18
52.5	648.457	62.607	46.114			648.457	37.394	30.738			648.457	4.463	2.036
53.5	648.457	65.785	48.41			648.457	37.233	30.279			648.457	4.371	2.012
54.5	648.457	66.116	48.223			648.457	36.896	30.554			648.457	4.288	1.992
55.5	648.457	65.681	48.582			648.457	34.44	28.011			648.457	4.179	1.795
56.5	648.457	66.005	48.215			648.457	35.194	28.766			648.457	4.191	1.809
57.5	648.457	67.381	49.512			648.457	33.943	27.634			648.457	4.018	1.724
58.5	648.457	66.612	49.201			648.457	33.577	27.654			648.457	4.085	1.663
59.5	648.457	69.115	51.014			648.457	32.745	26.75			648.457	3.972	1.674
60.5	648.457	69.11	51.325			648.457	32.292	26.78			648.457	3.868	1.599

[truncated: 37 more sheets: C11, C12, C13, C14, C15, C16, C17, C18, C19, C20, C21, C22, C23, C24, C25, C26, C27, C28, C29, C30 …]
